# Supplementary material for: Single-cell-led drug repurposing for Alzheimer’s disease
Source: Sci Rep. 2023 Jan 5;13:222. doi: 10.1038/s41598-023-27420-x (PMC9816180; doi:10.1038/s41598-023-27420-x)
Supplement: Supplementary file 1 — Supplementary Information 1. [file 41598_2023_27420_MOESM1_ESM.xlsx]

## Sheet: Ex
SYMBOL	ENTREZID	GWAS_significant	GWAS_pathway	GWAS_emagma	KEGG	harmonizome	AGORA	ARUK	Mathys_sig	GWAS_chromatin	LiteratureScore	ExpressionScore	GeneticsScore	DiversificationScore	DiseaseScore
A2M	2	no				harmonizome			no		1	0	0	0	1
AADAT	51166	no					AGORA		no		1	0	0	0	1
ABCA1	19	no				harmonizome		ARUK	no		1	0	0	0	1
ABCA2	20	no				harmonizome		ARUK	no		1	0	0	0	1
ABCA3	21	no						ARUK	no		1	0	0	0	1
ABCA6	23460	no						ARUK	no		1	0	0	0	1
ABCA7	10347	yes				harmonizome	AGORA	ARUK	no	GWAS_chromatin_neuron	1	0	1	0.5	2.5
ABCB1	5243	no				harmonizome		ARUK	no		1	0	0	0	1
ABCC1	4363	no						ARUK	no		1	0	0	0	1
ABCC10	89845	no						ARUK	no		1	0	0	0	1
ABCC2	1244	no						ARUK	no		1	0	0	0	1
ABCC3	8714	no						ARUK	no		1	0	0	0	1
ABCC4	10257	no				harmonizome		ARUK	no		1	0	0	0	1
ABCC5	10057	no						ARUK	no		1	0	0	0	1
ABCC8	6833	no						ARUK	no		1	0	0	0	1
ABCC9	10060	no				harmonizome		ARUK	no		1	0	0	0	1
ABCG1	9619	no						ARUK	no		1	0	0	0	1
ABCG4	64137	no				harmonizome			no		1	0	0	0	1
ABHD13	84945	no							yes		0	1	0	0	1
ABI1	10006	no						ARUK	no		1	0	0	0	1
ABI2	10152	no						ARUK	no		1	0	0	0	1
ABL1	25	no				harmonizome		ARUK	no		1	0	0	0	1
ABL2	27	no						ARUK	no		1	0	0	0	1
ABRACL	58527	no							yes		0	1	0	0	1
ACAP3	116983	no							yes		0	1	0	0	1
ACAT1	38	no						ARUK	no		1	0	0	0	1
ACE	1636	yes				harmonizome	AGORA		no		1	0	1	0.5	2.5
ACHE	43	no				harmonizome			no		1	0	0	0	1
ACIN1	22985	no							yes		0	1	0	0	1
ACO1	48	no				harmonizome			no		1	0	0	0	1
ACO2	50	no					AGORA		no		1	0	0	0	1
ACP2	53	no							yes		0	1	0	0	1
ACSL1	2180	no					AGORA	ARUK	no		1	0	0	0	1
ACTB	60	yes	GWAS_pathway					ARUK	no		1	0	1	0.5	2.5
ACTG1	71	no						ARUK	yes		1	1	0	0.5	2.5
ACTN1	87	no					AGORA		no		1	0	0	0	1
ACTN2	88	no					AGORA		no		1	0	0	0	1
ACTR2	10097	no							yes		0	1	0	0	1
ACVR1	90	no						ARUK	no		1	0	0	0	1
ACYP1	97	no							yes		0	1	0	0	1
ADAM10	102	yes	GWAS_pathway		KEGG_AD_PATHWAY	harmonizome		ARUK	no	GWAS_chromatin_neuron	1	0	1	0.5	2.5
ADAM17	6868	no						ARUK	no		1	0	0	0	1
ADAM19	8728	no						ARUK	no		1	0	0	0	1
ADAM9	8754	no				harmonizome	AGORA	ARUK	no		1	0	0	0	1
ADAMTS10	81794	no							yes		0	1	0	0	1
ADAMTS2	9509	no							yes		0	1	0	0	1
ADGRL3	23284	no							yes		0	1	0	0	1
ADHFE1	137872	no							yes		0	1	0	0	1
ADNP	23394	no						ARUK	no		1	0	0	0	1
ADRA1A	148	no						ARUK	no		1	0	0	0	1
ADRA1B	147	no						ARUK	no		1	0	0	0	1
ADRA1D	146	no						ARUK	no		1	0	0	0	1
AGAP2	116986	no						ARUK	no		1	0	0	0	1
AGO2	27161	no						ARUK	no		1	0	0	0	1
AHSG	197	no				harmonizome			no		1	0	0	0	1
AIFM1	9131					harmonizome	AGORA		no		1	0	0	0	1
AK1	203	no					AGORA		no		1	0	0	0	1
AK4	205	no					AGORA		no		1	0	0	0	1
AK9	221264	no							yes		0	1	0	0	1
AKIP1	56672	no							yes		0	1	0	0	1
AKR1A1	10327	no							yes		0	1	0	0	1
AKR1E2	83592	no							yes		0	1	0	0	1
AKT1	207	no			KEGG_AD_PATHWAY	harmonizome	AGORA	ARUK	no		1	0	0	0	1
ALK	238	no					AGORA		no		1	0	0	0	1
ALPL	249	no				harmonizome			no		1	0	0	0	1
ALX4	60529	no						ARUK	no		1	0	0	0	1
AMBRA1	55626	no			KEGG_AD_PATHWAY				no		1	0	0	0	1
AMIGO1	57463	no							yes		0	1	0	0	1
AMT	275	no							yes		0	1	0	0	1
ANGPT1	284	no						ARUK	no		1	0	0	0	1
ANGPTL4	51129	no						ARUK	no		1	0	0	0	1
ANK1	286	no				harmonizome		ARUK	no		1	0	0	0	1
ANK3	288	no						ARUK	no		1	0	0	0	1
ANKS1B	56899	no					AGORA		no		1	0	0	0	1
ANKUB1	389161	no							yes		0	1	0	0	1
ANO10	55129	no							yes		0	1	0	0	1
ANO6	196527	no					AGORA		no		1	0	0	0	1
ANP32B	10541	no					AGORA		no		1	0	0	0	1
ANXA4	307	no				harmonizome			no		1	0	0	0	1
ANXA5	308	no					AGORA		no		1	0	0	0	1
AP1S2	8905								yes		0	1	0	0	1
AP2A1	160	no					AGORA	ARUK	no		1	0	0	0	1
AP2A2	161	yes	GWAS_pathway					ARUK	no		1	0	1	0.5	2.5
AP2B1	163	no					AGORA	ARUK	no		1	0	0	0	1
AP2S1	1175	no						ARUK	no		1	0	0	0	1
AP3B2	8120	no					AGORA		no		1	0	0	0	1
AP3D1	8943	no					AGORA		no		1	0	0	0	1
AP3S1	1176	no							yes		0	1	0	0	1
AP4M1	9179	yes							yes		0	1	1	0.5	2.5
APAF1	317	no			KEGG_AD_PATHWAY				no		1	0	0	0	1
APBA1	320	no				harmonizome			no		1	0	0	0	1
APBB1	322	no			KEGG_AD_PATHWAY			ARUK	yes		1	1	0	0.5	2.5
APBB2	323	no				harmonizome		ARUK	no		1	0	0	0	1
APBB3	10307	no						ARUK	no		1	0	0	0	1
APC	324	no			KEGG_AD_PATHWAY				no		1	0	0	0	1
APEX1	328	no						ARUK	no		1	0	0	0	1
APH1A	51107	no			KEGG_AD_PATHWAY	harmonizome		ARUK	no		1	0	0	0	1
APH1B	83464	yes						ARUK	no	GWAS_chromatin_neuron	1	0	1	0.5	2.5
APLP1	333	no						ARUK	no		1	0	0	0	1
APLP2	334	no				harmonizome			no		1	0	0	0	1
APOA1	335	no				harmonizome		ARUK	no		1	0	0	0	1
APOBEC4	403314	no							yes		0	1	0	0	1
APOC1	341	yes	GWAS_pathway			harmonizome	AGORA		no	GWAS_chromatin_neuron	1	0	1	0.5	2.5
APOD	347	no				harmonizome	AGORA		no		1	0	0	0	1
APOE	348	yes	GWAS_pathway		KEGG_AD_PATHWAY	harmonizome	AGORA	ARUK	no		1	0	1	0.5	2.5
APP	351	no			KEGG_AD_PATHWAY	harmonizome		ARUK	no		1	0	0	0	1
AQP1	358	no				harmonizome			no		1	0	0	0	1
AR	367							ARUK	no		1	0	0	0	1
ARAF	369				KEGG_AD_PATHWAY				no		1	0	0	0	1
ARC	23237	no				harmonizome		ARUK	no		1	0	0	0	1
ARF6	382	no						ARUK	no		1	0	0	0	1
ARFGAP1	55738	no							yes		0	1	0	0	1
ARFGAP2	84364	no							no	GWAS_chromatin_neuron	0	0	1	0	1
ARHGAP26	23092	no					AGORA		no		1	0	0	0	1
ARHGAP35	2909	no						ARUK	no		1	0	0	0	1
ARHGEF10	9639	no							yes		0	1	0	0	1
ARL3	403	no							yes		0	1	0	0	1
ARL4A	10124	no							yes		0	1	0	0	1
ARL4D	379	no							yes		0	1	0	0	1
ARMC5	79798	no							no	GWAS_chromatin_neuron	0	0	1	0	1
ARNT2	9915	no						ARUK	no		1	0	0	0	1
ARNTL	406	no						ARUK	no		1	0	0	0	1
ARPC1A	10552	no							yes		0	1	0	0	1
ARPC3	10094	no							yes		0	1	0	0	1
ARPC5L	81873	no							yes		0	1	0	0	1
ARPP21	10777	no							yes		0	1	0	0	1
ARSG	22901	no							yes		0	1	0	0	1
ARV1	64801	no							yes		0	1	0	0	1
ASAH1	427	no							yes		0	1	0	0	1
ASAP2	8853	no							yes		0	1	0	0	1
ASCL1	429	no						ARUK	no		1	0	0	0	1
ASMTL	8623								yes		0	1	0	0	1
ASPM	259266	no				harmonizome	AGORA		no		1	0	0	0	1
ATAD2	29028	no							yes		0	1	0	0	1
ATCAY	85300	no					AGORA		no		1	0	0	0	1
ATF2	1386	no				harmonizome		ARUK	no		1	0	0	0	1
ATF3	467	no						ARUK	no		1	0	0	0	1
ATF4	468	no			KEGG_AD_PATHWAY	harmonizome		ARUK	no		1	0	0	0	1
ATF6	22926	no			KEGG_AD_PATHWAY			ARUK	no		1	0	0	0	1
ATF6B	1388	no						ARUK	yes		1	1	0	0.5	2.5
ATG101	60673	no			KEGG_AD_PATHWAY				no		1	0	0	0	1
ATG13	9776	no			KEGG_AD_PATHWAY				yes		1	1	0	0.5	2.5
ATG14	22863	no			KEGG_AD_PATHWAY				no		1	0	0	0	1
ATG2A	23130	no			KEGG_AD_PATHWAY				no		1	0	0	0	1
ATIC	471	no							yes		0	1	0	0	1
ATM	472	no						ARUK	no		1	0	0	0	1
ATMIN	23300	no						ARUK	no		1	0	0	0	1
ATOH7	220202	no						ARUK	no		1	0	0	0	1
ATP1A1	476	no						ARUK	no		1	0	0	0	1
ATP1A2	477	no						ARUK	no		1	0	0	0	1
ATP1A3	478	no					AGORA	ARUK	no		1	0	0	0	1
ATP1A4	480	no						ARUK	no		1	0	0	0	1
ATP1B1	481	no					AGORA	ARUK	no		1	0	0	0	1
ATP1B2	482	no						ARUK	no		1	0	0	0	1
ATP1B3	483	no						ARUK	yes		1	1	0	0.5	2.5
ATP2A1	487	no			KEGG_AD_PATHWAY			ARUK	no		1	0	0	0	1
ATP2A2	488	no					AGORA	ARUK	no		1	0	0	0	1
ATP2B1	490	no				harmonizome	AGORA		no		1	0	0	0	1
ATP2B2	491	no					AGORA		no		1	0	0	0	1
ATP2B4	493	no						ARUK	no		1	0	0	0	1
ATP2C1	27032	no				harmonizome			no		1	0	0	0	1
ATP6AP2	10159								yes		0	1	0	0	1
ATP6V0A1	535	no					AGORA		no		1	0	0	0	1
ATP6V0D1	9114	no					AGORA		no		1	0	0	0	1
ATP6V1A	523	no					AGORA		no		1	0	0	0	1
ATP6V1B2	526	no					AGORA		yes		1	1	0	0.5	2.5
ATP6V1D	51382	no							yes		0	1	0	0	1
ATP6V1E1	529	no					AGORA		no		1	0	0	0	1
ATP6V1F	9296	no							yes		0	1	0	0	1
ATP6V1G1	9550	no							yes		0	1	0	0	1
ATP6V1H	51606	no					AGORA		no		1	0	0	0	1
ATP7B	540	no				harmonizome			no		1	0	0	0	1
ATP8A1	10396	no						ARUK	no		1	0	0	0	1
ATP8B1	5205	no							yes		0	1	0	0	1
ATP9A	10079	no						ARUK	no		1	0	0	0	1
ATR	545	no						ARUK	no		1	0	0	0	1
AUP1	550	no							yes		0	1	0	0	1
AURKAIP1	54998	no							yes		0	1	0	0	1
AXIN1	8312	no			KEGG_AD_PATHWAY				no		1	0	0	0	1
B2M	567	no						ARUK	no		1	0	0	0	1
BACE1	23621	no			KEGG_AD_PATHWAY	harmonizome		ARUK	no		1	0	0	0	1
BACE2	25825	no				harmonizome			no		1	0	0	0	1
BACH2	60468	no						ARUK	no		1	0	0	0	1
BAD	572	no			KEGG_AD_PATHWAY				no		1	0	0	0	1
BAG1	573	no						ARUK	no		1	0	0	0	1
BAG2	9532	no						ARUK	no		1	0	0	0	1
BAG4	9530	no					AGORA		no		1	0	0	0	1
BAG5	9529	no						ARUK	no		1	0	0	0	1
BAIAP2	10458	no					AGORA		no		1	0	0	0	1
BAK1	578	no						ARUK	no		1	0	0	0	1
BAMBI	25805	no						ARUK	no		1	0	0	0	1
BARX2	8538	no						ARUK	no		1	0	0	0	1
BATF3	55509	no						ARUK	no		1	0	0	0	1
BAX	581	no				harmonizome		ARUK	no		1	0	0	0	1
BBX	56987	no						ARUK	no		1	0	0	0	1
BCAR1	9564	no							yes		0	1	0	0	1
BCAS1	8537	no					AGORA		no		1	0	0	0	1
BCAS2	10286	no							yes		0	1	0	0	1
BCHE	590	no				harmonizome			no		1	0	0	0	1
BCKDK	10295	yes							yes		0	1	1	0.5	2.5
BCL10	8915	no						ARUK	no		1	0	0	0	1
BCL11A	53335	no						ARUK	no		1	0	0	0	1
BCL11B	64919	no						ARUK	no		1	0	0	0	1
BCL2	596	no				harmonizome	AGORA	ARUK	no		1	0	0	0	1
BCL2L11	10018	no						ARUK	no		1	0	0	0	1
BCL2L2	599	no				harmonizome			no		1	0	0	0	1
BCL6	604	no						ARUK	no		1	0	0	0	1
BCO1	53630	no							yes		0	1	0	0	1
BCR	613	no				harmonizome			no		1	0	0	0	1
BDNF	627	no				harmonizome	AGORA	ARUK	no		1	0	0	0	1
BECN1	8678	no			KEGG_AD_PATHWAY	harmonizome		ARUK	no		1	0	0	0	1
BEX1	55859								yes		0	1	0	0	1
BEX2	84707								yes		0	1	0	0	1
BEX4	56271								yes		0	1	0	0	1
BEX5	340542								yes		0	1	0	0	1
BHLHB9	80823								yes		0	1	0	0	1
BHLHE22	27319	no						ARUK	no		1	0	0	0	1
BHLHE40	8553	no						ARUK	no		1	0	0	0	1
BHLHE41	79365	no						ARUK	no		1	0	0	0	1
BICD1	636	no						ARUK	no		1	0	0	0	1
BICD2	23299	no						ARUK	no		1	0	0	0	1
BID	637	no			KEGG_AD_PATHWAY				no		1	0	0	0	1
BIN1	274	yes				harmonizome	AGORA	ARUK	yes	GWAS_chromatin_neuron	1	1	1	1	4
BIN2	51411	no						ARUK	no		1	0	0	0	1
BLMH	642	no				harmonizome			no		1	0	0	0	1
BLVRA	644	no				harmonizome			yes		1	1	0	0.5	2.5
BMP2	650	no						ARUK	no		1	0	0	0	1
BMP4	652	no				harmonizome			no		1	0	0	0	1
BMP6	654	no						ARUK	no		1	0	0	0	1
BMPR2	659	no						ARUK	no		1	0	0	0	1
BOLA1	51027	no							yes		0	1	0	0	1
BOLA3	388962	no							yes		0	1	0	0	1
BORCS5	118426	no							yes		0	1	0	0	1
BRCA1	672	no				harmonizome			no		1	0	0	0	1
BRD8	10902	no						ARUK	no		1	0	0	0	1
BRK1	55845	no						ARUK	yes		1	1	0	0.5	2.5
BRSK1	84446	no						ARUK	no		1	0	0	0	1
BRSK2	9024	no						ARUK	no		1	0	0	0	1
BSG	682	no						ARUK	no		1	0	0	0	1
BSN	8927	no					AGORA		no		1	0	0	0	1
BTBD2	55643	no							yes		0	1	0	0	1
BTF3	689	no							yes		0	1	0	0	1
C11orf68	83638	no							yes		0	1	0	0	1
C19orf53	28974	no							yes		0	1	0	0	1
C1orf54	79630	no							yes		0	1	0	0	1
C1QTNF4	114900	yes					AGORA		no	GWAS_chromatin_neuron	1	0	1	0.5	2.5
C1S	716	yes	GWAS_pathway						no		0	0	1	0	1
C3	718	no						ARUK	no		1	0	0	0	1
C5AR1	728	no						ARUK	no		1	0	0	0	1
C5orf30	90355	no							yes		0	1	0	0	1
C6orf136	221545	no							yes		0	1	0	0	1
CACNA1A	773	no						ARUK	no		1	0	0	0	1
CACNA1B	774	no						ARUK	no		1	0	0	0	1
CACNA1C	775	no			KEGG_AD_PATHWAY				no		1	0	0	0	1
CACNA2D1	781	no						ARUK	no		1	0	0	0	1
CACNB1	782	no						ARUK	no		1	0	0	0	1
CACNB2	783	no				harmonizome			no		1	0	0	0	1
CACNB3	784	no							yes		0	1	0	0	1
CACNB4	785	no					AGORA		no		1	0	0	0	1
CADPS	8618	no					AGORA		no		1	0	0	0	1
CALHM1	255022	no				harmonizome			no		1	0	0	0	1
CALHM2	51063	no				harmonizome			no		1	0	0	0	1
CALM1	801	no			KEGG_AD_PATHWAY	harmonizome			no		1	0	0	0	1
CAMK1	8536	no				harmonizome			no		1	0	0	0	1
CAMK2B	816	no							yes		0	1	0	0	1
CAMKK2	10645	no					AGORA		no		1	0	0	0	1
CAMTA2	23125	yes						ARUK	no		1	0	1	0.5	2.5
CAND2	23066	no						ARUK	no		1	0	0	0	1
CAPN1	823	no			KEGG_AD_PATHWAY	harmonizome		ARUK	no		1	0	0	0	1
CAPN2	824	no					AGORA		no		1	0	0	0	1
CAPRIN2	65981	no							yes		0	1	0	0	1
CARD9	64170	no						ARUK	no		1	0	0	0	1
CARM1	10498	no							yes		0	1	0	0	1
CASKIN1	57524	no							yes		0	1	0	0	1
CASP3	836	no			KEGG_AD_PATHWAY				no		1	0	0	0	1
CASP3	836	no			KEGG_AD_PATHWAY				no		1	0	0	0	1
CASP6	839	no				harmonizome			no		1	0	0	0	1
CASP7	840	no			KEGG_AD_PATHWAY				no		1	0	0	0	1
CASP8	841	no			KEGG_AD_PATHWAY			ARUK	no		1	0	0	0	1
CASP8AP2	9994	no						ARUK	no		1	0	0	0	1
CASP9	842	no			KEGG_AD_PATHWAY				no		1	0	0	0	1
CASS4	57091	yes						ARUK	no		1	0	1	0.5	2.5
CAST	831	no						ARUK	no		1	0	0	0	1
CASZ1	54897	no						ARUK	no		1	0	0	0	1
CAV1	857	no				harmonizome		ARUK	no		1	0	0	0	1
CBL	867	no					AGORA		no		1	0	0	0	1
CBX3	11335	yes						ARUK	no		1	0	1	0.5	2.5
CBY3	646019	no							yes		0	1	0	0	1
CCDC115	84317	no							yes		0	1	0	0	1
CCDC12	151903	no							yes		0	1	0	0	1
CCDC189	90835	no		GWAS_emagma					no		0	0	1	0	1
CCDC24	149473	no							yes		0	1	0	0	1
CCDC25	55246	no							no	GWAS_chromatin_neuron	0	0	1	0	1
CCDC47	57003	no							yes		0	1	0	0	1
CCK	885	no							yes		0	1	0	0	1
CCL2	6347	no				harmonizome		ARUK	no		1	0	0	0	1
CCNDBP1	23582	no							yes		0	1	0	0	1
CCNE1	898	no						ARUK	no		1	0	0	0	1
CCNH	902	no						ARUK	yes		1	1	0	0.5	2.5
CCNYL1	151195	no							yes		0	1	0	0	1
CCS	9973	no							yes		0	1	0	0	1
CCT6B	10693	no					AGORA		no		1	0	0	0	1
CCZ1B	221960	no							yes		0	1	0	0	1
CD14	929	no				harmonizome			no		1	0	0	0	1
CD200	4345	no						ARUK	no		1	0	0	0	1
CD200R1	131450	no						ARUK	no		1	0	0	0	1
CD22	933	no						ARUK	no		1	0	0	0	1
CD2AP	23607	yes						ARUK	no	GWAS_chromatin_neuron	1	0	1	0.5	2.5
CD36	948	no						ARUK	no		1	0	0	0	1
CD3EAP	10849	yes							yes		0	1	1	0.5	2.5
CD4	920	no						ARUK	no		1	0	0	0	1
CD44	960	no					AGORA		no		1	0	0	0	1
CD47	961	no						ARUK	no		1	0	0	0	1
CD63	967	no						ARUK	no		1	0	0	0	1
CD74	972	no						ARUK	no		1	0	0	0	1
CD81	975	no						ARUK	no		1	0	0	0	1
CDC25C	995	no						ARUK	no		1	0	0	0	1
CDC42	998	no						ARUK	no		1	0	0	0	1
CDH1	999	no						ARUK	no		1	0	0	0	1
CDH2	1000	no				harmonizome			no		1	0	0	0	1
CDH22	64405	no					AGORA		no		1	0	0	0	1
CDK1	983	no				harmonizome			no		1	0	0	0	1
CDK11B	984	no				harmonizome			no		1	0	0	0	1
CDK16	5127								yes		0	1	0	0	1
CDK18	5129	no					AGORA		no		1	0	0	0	1
CDK5	1020	no			KEGG_AD_PATHWAY	harmonizome		ARUK	no		1	0	0	0	1
CDK5R1	8851	no			KEGG_AD_PATHWAY	harmonizome		ARUK	no		1	0	0	0	1
CDK5R1	8851	no			KEGG_AD_PATHWAY	harmonizome		ARUK	no		1	0	0	0	1
CDK5R2	8941	no				harmonizome		ARUK	no		1	0	0	0	1
CDK5RAP1	51654	no						ARUK	no		1	0	0	0	1
CDK5RAP2	55755	no				harmonizome			no		1	0	0	0	1
CDK7	1022	no						ARUK	no		1	0	0	0	1
CDX1	1044	no						ARUK	no		1	0	0	0	1
CDYL	9425	no					AGORA		no		1	0	0	0	1
CEACAM19	56971	yes		GWAS_emagma					no		0	0	1	0	1
CEBPA	1050	no						ARUK	no		1	0	0	0	1
CEBPB	1051	no						ARUK	no		1	0	0	0	1
CEBPD	1052	no						ARUK	no		1	0	0	0	1
CEBPG	1054	no						ARUK	no		1	0	0	0	1
CEBPZ	10153	no						ARUK	no		1	0	0	0	1
CELF1	10658	no						ARUK	no	GWAS_chromatin_neuron	1	0	1	0.5	2.5
CELF5	60680	no							yes		0	1	0	0	1
CELSR3	1951	no							yes		0	1	0	0	1
CENPJ	55835	no				harmonizome			no		1	0	0	0	1
CERCAM	51148	no					AGORA		no		1	0	0	0	1
CERS5	91012	no							yes		0	1	0	0	1
CES4A	283848	no							yes		0	1	0	0	1
CFAP36	112942	no							yes		0	1	0	0	1
CFAP69	79846	no							yes		0	1	0	0	1
CFH	3075	no				harmonizome	AGORA		no		1	0	0	0	1
CFL1	1072	no						ARUK	no		1	0	0	0	1
CFTR	1080	no						ARUK	no		1	0	0	0	1
CGGBP1	8545	no						ARUK	no		1	0	0	0	1
CGNL1	84952	no						ARUK	no		1	0	0	0	1
CHAC2	494143	no							yes		0	1	0	0	1
CHADL	150356	no					AGORA		no		1	0	0	0	1
CHCHD10	400916	no							yes		0	1	0	0	1
CHCHD2	51142	no							yes		0	1	0	0	1
CHCHD3	54927	no					AGORA		no		1	0	0	0	1
CHCHD5	84269	no							yes		0	1	0	0	1
CHD4	1108	no						ARUK	no		1	0	0	0	1
CHD5	26038	no							yes		0	1	0	0	1
CHGB	1114	no							yes		0	1	0	0	1
CHMP2A	27243	no						ARUK	no		1	0	0	0	1
CHMP7	91782	no						ARUK	no		1	0	0	0	1
CHRM1	1128	no			KEGG_AD_PATHWAY				no		1	0	0	0	1
CHRM3	1131	no						ARUK	no		1	0	0	0	1
CHRNA4	1137	no				harmonizome			no		1	0	0	0	1
CHRNA7	1139	no			KEGG_AD_PATHWAY	harmonizome		ARUK	no		1	0	0	0	1
CHRNB2	1141	no						ARUK	no		1	0	0	0	1
CHST11	50515	no					AGORA		no		1	0	0	0	1
CHUK	1147	no			KEGG_AD_PATHWAY			ARUK	no		1	0	0	0	1
CIAO1	9391	no							yes		0	1	0	0	1
CIAPIN1	57019	no				harmonizome			no		1	0	0	0	1
CIC	23152	no							yes		0	1	0	0	1
CIRBP	1153	no					AGORA		yes		1	1	0	0.5	2.5
CISD1	55847	yes					AGORA		yes		1	1	1	1	4
CKAP5	9793	no						ARUK	no		1	0	0	0	1
CLASRP	11129	yes							no	GWAS_chromatin_neuron	0	0	1	0	1
CLCN7	1186	no							yes		0	1	0	0	1
CLDN1	9076	no						ARUK	no		1	0	0	0	1
CLDN11	5010	no						ARUK	no		1	0	0	0	1
CLDN12	9069	no						ARUK	yes		1	1	0	0.5	2.5
CLDN16	10686	no							yes		0	1	0	0	1
CLDN20	49861	no						ARUK	no		1	0	0	0	1
CLDN4	1364	no						ARUK	no		1	0	0	0	1
CLIP2	7461	no							yes		0	1	0	0	1
CLOCK	9575	no						ARUK	no		1	0	0	0	1
CLPTM1	1209	yes							no	GWAS_chromatin_neuron	0	0	1	0	1
CLSTN3	9746	no				harmonizome			no		1	0	0	0	1
CLTA	1211	no						ARUK	yes		1	1	0	0.5	2.5
CLTB	1212	no						ARUK	no		1	0	0	0	1
CLTC	1213	no						ARUK	no		1	0	0	0	1
CLTCL1	8218	no						ARUK	no		1	0	0	0	1
CLU	1191	yes	GWAS_pathway			harmonizome	AGORA	ARUK	no	GWAS_chromatin_neuron	1	0	1	0.5	2.5
CLUH	23277	no							yes		0	1	0	0	1
CNBP	7555	no						ARUK	no		1	0	0	0	1
CNKSR2	22866						AGORA		no		1	0	0	0	1
CNOT10	25904	no							yes		0	1	0	0	1
CNP	1267	no				harmonizome	AGORA		no		1	0	0	0	1
CNR1	1268	no				harmonizome			no		1	0	0	0	1
CNR2	1269	no				harmonizome			no		1	0	0	0	1
CNTN5	53942	no				harmonizome			no		1	0	0	0	1
CNTNAP2	26047	no					AGORA		no		1	0	0	0	1
COA3	28958	no							yes		0	1	0	0	1
COA4	51287	no							yes		0	1	0	0	1
COL18A1	80781	no				harmonizome			no		1	0	0	0	1
COL25A1	84570	no				harmonizome	AGORA		no		1	0	0	0	1
COL9A3	1299	no							yes		0	1	0	0	1
COMT	1312	no				harmonizome			no		1	0	0	0	1
COPS6	10980	no							yes		0	1	0	0	1
COPS7A	50813	no							yes		0	1	0	0	1
COPS8	10920	no							yes		0	1	0	0	1
COX10	1352	no				harmonizome			no		1	0	0	0	1
COX15	1355	no						ARUK	no		1	0	0	0	1
COX4I1	1327	no			KEGG_AD_PATHWAY			ARUK	yes		1	1	0	0.5	2.5
COX5A	9377	no							yes		0	1	0	0	1
COX5B	1329	no					AGORA		no		1	0	0	0	1
COX6B1	1340	no					AGORA		no		1	0	0	0	1
COX6C	1345	no							yes		0	1	0	0	1
CPEB2	132864	no							yes		0	1	0	0	1
CPLX1	10815	no					AGORA		no		1	0	0	0	1
CPSF4	10898	no						ARUK	no		1	0	0	0	1
CR1	1378	yes	GWAS_pathway	GWAS_emagma		harmonizome	AGORA	ARUK	no		1	0	1	0.5	2.5
CRBN	51185	no							yes		0	1	0	0	1
CREB1	1385	no				harmonizome		ARUK	no		1	0	0	0	1
CREB3	10488	no						ARUK	no		1	0	0	0	1
CREB3L1	90993	no						ARUK	no		1	0	0	0	1
CREB5	9586	no						ARUK	no		1	0	0	0	1
CREBBP	1387	no						ARUK	no		1	0	0	0	1
CREM	1390	no						ARUK	no		1	0	0	0	1
CRH	1392	no					AGORA		no		1	0	0	0	1
CRHR1	1394	no					AGORA		no		1	0	0	0	1
CRIM1	51232	no						ARUK	no		1	0	0	0	1
CRKL	1399	no						ARUK	no		1	0	0	0	1
CRTC1	23373	no							yes		0	1	0	0	1
CRX	1406	no						ARUK	no		1	0	0	0	1
CRY2	1408	yes							no		0	0	1	0	1
CRYAB	1410	no						ARUK	no		1	0	0	0	1
CS	1431	no					AGORA		no		1	0	0	0	1
CSGALNACT2	55454	no		GWAS_emagma					no		0	0	1	0	1
CSMD1	64478	no					AGORA		yes		1	1	0	0.5	2.5
CSNK1A1	1452	no			KEGG_AD_PATHWAY				no		1	0	0	0	1
CSNK1D	1453	no				harmonizome			no		1	0	0	0	1
CSNK1E	1454	no			KEGG_AD_PATHWAY				no		1	0	0	0	1
CSNK1G2	1455	no							yes		0	1	0	0	1
CSNK2A1	1457	no			KEGG_AD_PATHWAY			ARUK	no		1	0	0	0	1
CSNK2A2	1459	no						ARUK	no		1	0	0	0	1
CSRP1	1465	no					AGORA		no		1	0	0	0	1
CST3	1471	no				harmonizome		ARUK	no		1	0	0	0	1
CSTB	1476	no							yes		0	1	0	0	1
CSTF1	1477	no							no	GWAS_chromatin_neuron	0	0	1	0	1
CTBP1	1487	no						ARUK	no		1	0	0	0	1
CTBP2	1488	no						ARUK	no		1	0	0	0	1
CTCF	10664	no				harmonizome			no		1	0	0	0	1
CTNNA3	29119	no				harmonizome			no		1	0	0	0	1
CTNNB1	1499	no			KEGG_AD_PATHWAY			ARUK	no		1	0	0	0	1
CTNND1	1500	no						ARUK	no		1	0	0	0	1
CTSB	1508	no				harmonizome		ARUK	no		1	0	0	0	1
CTSK	1513	no						ARUK	no		1	0	0	0	1
CTSL	1514	no						ARUK	no		1	0	0	0	1
CTSS	1520	no						ARUK	no		1	0	0	0	1
CUX1	1523	no						ARUK	no		1	0	0	0	1
CUX2	23316	no						ARUK	no		1	0	0	0	1
CX3CL1	6376	no					AGORA	ARUK	no		1	0	0	0	1
CXXC1	30827	no							yes		0	1	0	0	1
CYB5R1	51706	no							yes		0	1	0	0	1
CYC1	1537	no			KEGG_AD_PATHWAY				no		1	0	0	0	1
CYCS	54205	no			KEGG_AD_PATHWAY			ARUK	yes		1	1	0	0.5	2.5
CYFIP1	23191	no						ARUK	no		1	0	0	0	1
CYFIP2	26999	no					AGORA		no		1	0	0	0	1
CYP27A1	1593	no					AGORA		no		1	0	0	0	1
CYP3A43	64816	no					AGORA		no		1	0	0	0	1
CYP46A1	10858	no				harmonizome		ARUK	no		1	0	0	0	1
CYP4X1	260293	no							yes		0	1	0	0	1
CYP51A1	1595	no						ARUK	no		1	0	0	0	1
DAAM2	23500	no					AGORA		no		1	0	0	0	1
DAB1	1600	no				harmonizome			no		1	0	0	0	1
DAD1	1603	no						ARUK	no		1	0	0	0	1
DAP3	7818	no					AGORA		no		1	0	0	0	1
DAPK1	1612	no				harmonizome			no		1	0	0	0	1
DBF4B	80174	no							yes		0	1	0	0	1
DBI	1622	no					AGORA		no		1	0	0	0	1
DBN1	1627	no						ARUK	no		1	0	0	0	1
DBP	1628	no						ARUK	no		1	0	0	0	1
DBT	1629	no					AGORA		no		1	0	0	0	1
DCAF12	25853	no					AGORA		no		1	0	0	0	1
DCAF7	10238	no							no	GWAS_chromatin_neuron	0	0	1	0	1
DCLK1	9201	no					AGORA		no		1	0	0	0	1
DCTN1	1639	no					AGORA	ARUK	no		1	0	0	0	1
DCTN2	10540	no						ARUK	yes		1	1	0	0.5	2.5
DCTN3	11258	no							yes		0	1	0	0	1
DDAH2	23564	no					AGORA		no		1	0	0	0	1
DDB2	1643	no							no	GWAS_chromatin_neuron	0	0	1	0	1
DDIT3	1649	no			KEGG_AD_PATHWAY			ARUK	no		1	0	0	0	1
DDIT3	1649	no			KEGG_AD_PATHWAY			ARUK	no		1	0	0	0	1
DDIT4	54541	no				harmonizome			no		1	0	0	0	1
DDOST	1650	no						ARUK	no		1	0	0	0	1
DDRGK1	65992	no							yes		0	1	0	0	1
DDT	1652	no							yes		0	1	0	0	1
DDX1	1653	no							yes		0	1	0	0	1
DESI1	27351	no					AGORA		no		1	0	0	0	1
DHCR24	1718	no				harmonizome	AGORA		no		1	0	0	0	1
DHDDS	79947	no							yes		0	1	0	0	1
DHFR	1719	no							yes		0	1	0	0	1
DHRS11	79154	no					AGORA		no		1	0	0	0	1
DHTKD1	55526	no					AGORA		no		1	0	0	0	1
DICER1	23405	no						ARUK	no		1	0	0	0	1
DIO1	1733	no						ARUK	no		1	0	0	0	1
DIO2	1734	no						ARUK	no		1	0	0	0	1
DIO3	1735	no						ARUK	no		1	0	0	0	1
DIRAS1	148252	no					AGORA		no		1	0	0	0	1
DISC1	27185	no						ARUK	no		1	0	0	0	1
DKK1	22943	no			KEGG_AD_PATHWAY			ARUK	no		1	0	0	0	1
DLD	1738	no					AGORA		yes		1	1	0	0.5	2.5
DLEU1	10301								yes		0	1	0	0	1
DLG2	1740	no					AGORA	ARUK	yes		1	1	0	0.5	2.5
DLG3	1741							ARUK	no		1	0	0	0	1
DLG4	1742	no					AGORA	ARUK	no		1	0	0	0	1
DLGAP1	9229	no					AGORA		no		1	0	0	0	1
DLST	1743	no				harmonizome			no		1	0	0	0	1
DMD	1756							ARUK	no		1	0	0	0	1
DMKN	93099	no							yes		0	1	0	0	1
DMRT1	1761	no						ARUK	no		1	0	0	0	1
DMRT3	58524	no						ARUK	no		1	0	0	0	1
DMXL2	23312	no					AGORA		no		1	0	0	0	1
DNAJA4	55466	no						ARUK	no		1	0	0	0	1
DNAJB2	3300	no						ARUK	no		1	0	0	0	1
DNAJC17	55192	no							yes		0	1	0	0	1
DNAJC18	202052	no							yes		0	1	0	0	1
DNAJC30	84277	no							yes		0	1	0	0	1
DNAJC5G	285126	no							yes		0	1	0	0	1
DNAJC6	9829	no					AGORA		no		1	0	0	0	1
DND1	373863	no					AGORA		no		1	0	0	0	1
DNM1	1759	no					AGORA		no		1	0	0	0	1
DNM1L	10059	no				harmonizome			yes		1	1	0	0.5	2.5
DNM2	1785	no				harmonizome	AGORA		no		1	0	0	0	1
DNM3	26052	no					AGORA		no		1	0	0	0	1
DNMT3A	1788	no						ARUK	no		1	0	0	0	1
DOCK1	1793	no					AGORA		no		1	0	0	0	1
DOCK2	1794	no					AGORA		no		1	0	0	0	1
DOCK3	1795	no				harmonizome	AGORA		no		1	0	0	0	1
DOCK4	9732	no					AGORA		no		1	0	0	0	1
DPCD	25911	no							yes		0	1	0	0	1
DPF1	8193	no						ARUK	no		1	0	0	0	1
DPF2	5977	no						ARUK	no		1	0	0	0	1
DPP10	57628	no					AGORA		no		1	0	0	0	1
DPP6	1804						AGORA		no		1	0	0	0	1
DPP7	29952	no							yes		0	1	0	0	1
DPY30	84661	no					AGORA		yes		1	1	0	0.5	2.5
DPYSL2	1808	no				harmonizome			no		1	0	0	0	1
DPYSL3	1809	no					AGORA		no		1	0	0	0	1
DR1	1810	no						ARUK	no		1	0	0	0	1
DRAP1	10589	no						ARUK	no		1	0	0	0	1
DRD1	1812	no							yes		0	1	0	0	1
DRD3	1814	no				harmonizome			no		1	0	0	0	1
DRD5	1816	no				harmonizome			no		1	0	0	0	1
DRGX	644168	no						ARUK	no		1	0	0	0	1
DROSHA	29102	no						ARUK	no		1	0	0	0	1
DSCC1	79075	no							yes		0	1	0	0	1
DSTN	11034	no							yes		0	1	0	0	1
DUOX1	53905	no							yes		0	1	0	0	1
DUS3L	56931	no							yes		0	1	0	0	1
DUSP22	56940	no						ARUK	no		1	0	0	0	1
DUSP6	1848	no							yes		0	1	0	0	1
DUSP8	1850	no							yes		0	1	0	0	1
DVL1	1855	no			KEGG_AD_PATHWAY			ARUK	yes		1	1	0	0.5	2.5
DVL2	1856	no						ARUK	no		1	0	0	0	1
DYNC1I1	1780	no					AGORA		no		1	0	0	0	1
DYNC2LI1	51626	no					AGORA		no		1	0	0	0	1
DYNLL1	8655	no							yes		0	1	0	0	1
DYNLT1	6993	no							yes		0	1	0	0	1
DYRK1A	1859	no				harmonizome		ARUK	no		1	0	0	0	1
DZANK1	55184	no							yes		0	1	0	0	1
E2F1	1869	no				harmonizome		ARUK	no		1	0	0	0	1
E2F3	1871	no						ARUK	no		1	0	0	0	1
E2F4	1874	no						ARUK	no		1	0	0	0	1
EAF1	85403	no						ARUK	no		1	0	0	0	1
EAF2	55840	no						ARUK	yes		1	1	0	0.5	2.5
EAPP	55837	no							yes		0	1	0	0	1
EBNA1BP2	10969	no							yes		0	1	0	0	1
ECE1	1889	no				harmonizome			no		1	0	0	0	1
EED	8726	no						ARUK	no	GWAS_chromatin_neuron	1	0	1	0.5	2.5
EEF1A2	1917	no							yes		0	1	0	0	1
EEF1B2	1933	no							yes		0	1	0	0	1
EEF2	1938	no				harmonizome			no		1	0	0	0	1
EEF2K	29904	no				harmonizome			no		1	0	0	0	1
EFCAB13	124989	no		GWAS_emagma					no		0	0	1	0	1
EFCAB6	64800	no							yes		0	1	0	0	1
EFNA1	1942	no					AGORA	ARUK	no		1	0	0	0	1
EFNA3	1944	no						ARUK	no		1	0	0	0	1
EFNA5	1946	no					AGORA	ARUK	no		1	0	0	0	1
EFNB2	1948	no						ARUK	no		1	0	0	0	1
EFNB3	1949	no						ARUK	yes		1	1	0	0.5	2.5
EGFR	1956	no						ARUK	no		1	0	0	0	1
EGR1	1958	no				harmonizome		ARUK	yes		1	1	0	0.5	2.5
EGR2	1959	no						ARUK	no		1	0	0	0	1
EGR3	1960	no						ARUK	no		1	0	0	0	1
EGR4	1961	no						ARUK	no		1	0	0	0	1
EHMT1	79813	no						ARUK	no		1	0	0	0	1
EHMT2	10919	no						ARUK	no		1	0	0	0	1
EID1	23741	no							yes		0	1	0	0	1
EID2B	126272	no							yes		0	1	0	0	1
EIF1B	10289	no							yes		0	1	0	0	1
EIF2AK2	5610	no			KEGG_AD_PATHWAY	harmonizome			no		1	0	0	0	1
EIF2AK3	9451	no			KEGG_AD_PATHWAY				no		1	0	0	0	1
EIF2B1	1967	no							yes		0	1	0	0	1
EIF2S1	1965	no			KEGG_AD_PATHWAY	harmonizome		ARUK	no		1	0	0	0	1
EIF3K	27335	no							yes		0	1	0	0	1
EIF3M	10480	no							yes		0	1	0	0	1
EIF4E	1977	no				harmonizome			no		1	0	0	0	1
EIF4EBP1	1978	no				harmonizome			no		1	0	0	0	1
ELAVL1	1994	no						ARUK	no		1	0	0	0	1
ELAVL2	1993	no					AGORA		no		1	0	0	0	1
ELAVL4	1996	no					AGORA		no		1	0	0	0	1
ELF1	1997	no						ARUK	no		1	0	0	0	1
ELF2	1998	no						ARUK	no		1	0	0	0	1
ELK1	2002							ARUK	yes		1	1	0	0.5	2.5
ELK3	2004	no						ARUK	no		1	0	0	0	1
ELK4	2005	no						ARUK	no		1	0	0	0	1
ELMSAN1	91748	no							yes		0	1	0	0	1
EMC2	9694	no							yes		0	1	0	0	1
EMC3	55831	no							yes		0	1	0	0	1
EMX1	2016	no						ARUK	no		1	0	0	0	1
EMX2	2018	no						ARUK	no		1	0	0	0	1
ENC1	8507	no					AGORA		no		1	0	0	0	1
ENDOG	2021	no							yes		0	1	0	0	1
ENDOV	284131	no							yes		0	1	0	0	1
ENO1	2023	no				harmonizome	AGORA		no		1	0	0	0	1
ENTPD3	956	no							yes		0	1	0	0	1
ENY2	56943	no							yes		0	1	0	0	1
EP300	2033	no						ARUK	no		1	0	0	0	1
EPB41L3	23136	no					AGORA		no		1	0	0	0	1
EPHA3	2042	no						ARUK	no		1	0	0	0	1
EPHA4	2043	no						ARUK	no		1	0	0	0	1
EPHA5	2044	no					AGORA		no		1	0	0	0	1
EPHA7	2045	no						ARUK	no		1	0	0	0	1
EPHB2	2048	no						ARUK	no		1	0	0	0	1
EPHB6	2051	no							yes		0	1	0	0	1
EPHX2	2053	no							yes	GWAS_chromatin_neuron	0	1	1	0.5	2.5
EPOR	2057	no				harmonizome			no		1	0	0	0	1
ERBB4	2066	no				harmonizome	AGORA		no		1	0	0	0	1
ERC2	26059	no					AGORA		no		1	0	0	0	1
ERG	2078	no						ARUK	no		1	0	0	0	1
ERH	2079	no							yes		0	1	0	0	1
ERN1	2081	no			KEGG_AD_PATHWAY				no		1	0	0	0	1
ERP29	10961	no							yes		0	1	0	0	1
ESR1	2099	no				harmonizome		ARUK	no		1	0	0	0	1
ESR2	2100	no				harmonizome			no		1	0	0	0	1
ESRRA	2101	no						ARUK	no		1	0	0	0	1
ESRRB	2103	no						ARUK	no		1	0	0	0	1
ESRRG	2104	no					AGORA	ARUK	no		1	0	0	0	1
ETFA	2108	no					AGORA		no		1	0	0	0	1
ETS2	2114	no						ARUK	no		1	0	0	0	1
ETV1	2115	no						ARUK	no		1	0	0	0	1
ETV3	2117	no						ARUK	no		1	0	0	0	1
ETV4	2118	no						ARUK	no		1	0	0	0	1
ETV5	2119	no						ARUK	no		1	0	0	0	1
ETV7	51513	no						ARUK	no		1	0	0	0	1
EVA1C	59271	no							yes		0	1	0	0	1
EXOC1	55763	no							yes		0	1	0	0	1
EXOG	9941	no							yes		0	1	0	0	1
EXOSC1	51013	no							yes		0	1	0	0	1
EZH1	2145	no						ARUK	no		1	0	0	0	1
EZH2	2146	no						ARUK	no		1	0	0	0	1
F11R	50848	no		GWAS_emagma				ARUK	no		1	0	1	0.5	2.5
F3	2152	no						ARUK	no		1	0	0	0	1
FA2H	79152	no					AGORA		no		1	0	0	0	1
FABP3	2170	no				harmonizome		ARUK	no		1	0	0	0	1
FABP5	2171	no						ARUK	no		1	0	0	0	1
FADD	8772	no			KEGG_AD_PATHWAY				no		1	0	0	0	1
FADS1	3992	no					AGORA		no		1	0	0	0	1
FADS2	9415	no					AGORA		no		1	0	0	0	1
FAHD2B	151313	no							yes		0	1	0	0	1
FAM107A	11170	no					AGORA		no		1	0	0	0	1
FAM131B	9715	no							yes		0	1	0	0	1
FAM162A	26355	no							yes		0	1	0	0	1
FAM171B	165215	no							yes		0	1	0	0	1
FAM98A	25940	no							yes		0	1	0	0	1
FAN1	22909	no					AGORA		no		1	0	0	0	1
FARSB	10056	no							yes		0	1	0	0	1
FAS	355	no			KEGG_AD_PATHWAY	harmonizome			no		1	0	0	0	1
FASTK	10922	no							yes		0	1	0	0	1
FASTKD2	22868	no							yes		0	1	0	0	1
FBF1	85302	no							yes		0	1	0	0	1
FBLIM1	54751	no						ARUK	no		1	0	0	0	1
FBLN7	129804	no							yes		0	1	0	0	1
FBRS	64319	no							yes		0	1	0	0	1
FBRSL1	57666	no							yes		0	1	0	0	1
FBXL14	144699	no							yes		0	1	0	0	1
FBXL16	146330	no					AGORA		no		1	0	0	0	1
FBXL3	26224	no							yes		0	1	0	0	1
FBXO2	26232	no							yes		0	1	0	0	1
FBXO41	150726	no							yes		0	1	0	0	1
FBXW7	55294	no					AGORA	ARUK	no		1	0	0	0	1
FERMT1	55612	no						ARUK	no		1	0	0	0	1
FERMT2	10979	yes						ARUK	no		1	0	1	0.5	2.5
FERMT3	83706	no					AGORA		no		1	0	0	0	1
FES	2242	no						ARUK	no		1	0	0	0	1
FGF12	2257	no					AGORA		no		1	0	0	0	1
FGF14	2259	no					AGORA		no		1	0	0	0	1
FGF2	2247	no						ARUK	no		1	0	0	0	1
FIBP	9158	yes		GWAS_emagma			AGORA		no		1	0	1	0.5	2.5
FIS1	51024	no						ARUK	yes		1	1	0	0.5	2.5
FIZ1	84922	no						ARUK	no		1	0	0	0	1
FKBP1B	2281	no							yes		0	1	0	0	1
FKBP5	2289	no					AGORA		no		1	0	0	0	1
FLOT1	10211	no						ARUK	no		1	0	0	0	1
FLOT2	2319	no						ARUK	no		1	0	0	0	1
FLRT2	23768	no							yes		0	1	0	0	1
FNBP4	23360	yes							no	GWAS_chromatin_neuron	0	0	1	0	1
FNDC3B	64778	no							yes		0	1	0	0	1
FNIP2	57600	no							yes		0	1	0	0	1
FOS	2353	no						ARUK	no		1	0	0	0	1
FOSB	2354	yes						ARUK	no		1	0	1	0.5	2.5
FOSL1	8061	yes						ARUK	no		1	0	1	0.5	2.5
FOXG1	2290	no						ARUK	no		1	0	0	0	1
FOXJ2	55810	no						ARUK	no		1	0	0	0	1
FOXJ3	22887	no						ARUK	no		1	0	0	0	1
FOXK1	221937	no						ARUK	no		1	0	0	0	1
FOXN2	3344	no						ARUK	no		1	0	0	0	1
FOXO1	2308	no					AGORA		no		1	0	0	0	1
FOXO3	2309	no						ARUK	no		1	0	0	0	1
FOXO4	4303							ARUK	no		1	0	0	0	1
FOXP1	27086	no						ARUK	no		1	0	0	0	1
FOXRED1	55572	no							yes		0	1	0	0	1
FPR1	2357	no						ARUK	no		1	0	0	0	1
FRAT1	10023	no			KEGG_AD_PATHWAY				no		1	0	0	0	1
FRAT2	23401	no					AGORA		no		1	0	0	0	1
FRMD6	122786	no				harmonizome			no		1	0	0	0	1
FRMPD4	9758						AGORA		no		1	0	0	0	1
FSCN3	29999	no					AGORA		no		1	0	0	0	1
FTO	79068	no				harmonizome			no		1	0	0	0	1
FUCA2	2519	no							yes		0	1	0	0	1
FYN	2534	no				harmonizome		ARUK	no		1	0	0	0	1
FZD1	8321	no						ARUK	yes		1	1	0	0.5	2.5
FZD4	8322	no						ARUK	no		1	0	0	0	1
FZD6	8323	no						ARUK	no		1	0	0	0	1
FZR1	51343	no							yes		0	1	0	0	1
G3BP1	10146	no						ARUK	no		1	0	0	0	1
GAB1	2549	no						ARUK	no		1	0	0	0	1
GAB2	9846	no				harmonizome			no		1	0	0	0	1
GABARAPL1	23710	no					AGORA		no		1	0	0	0	1
GABARAPL2	11345	no							yes		0	1	0	0	1
GABBR1	2550	no				harmonizome		ARUK	no		1	0	0	0	1
GABBR2	9568	no						ARUK	no		1	0	0	0	1
GABPA	2551	no						ARUK	no		1	0	0	0	1
GABRA1	2554	no					AGORA		no		1	0	0	0	1
GABRA4	2557	no					AGORA		no		1	0	0	0	1
GABRB2	2561	no					AGORA		no		1	0	0	0	1
GABRG1	2565	no				harmonizome			no		1	0	0	0	1
GABRG2	2566	no				harmonizome	AGORA		no		1	0	0	0	1
GABRG3	2567	no				harmonizome			no		1	0	0	0	1
GAD1	2571	no					AGORA		no		1	0	0	0	1
GADD45A	1647	no							yes		0	1	0	0	1
GAL	51083	no				harmonizome			no		1	0	0	0	1
GAP43	2596	no							yes		0	1	0	0	1
GAPDH	2597	no			KEGG_AD_PATHWAY	harmonizome	AGORA		no		1	0	0	0	1
GART	2618	no				harmonizome			yes		1	1	0	0.5	2.5
GAS7	8522	no				harmonizome			no		1	0	0	0	1
GATAD1	57798	no							yes		0	1	0	0	1
GBA	2629	no				harmonizome		ARUK	no		1	0	0	0	1
GBP2	2634	no					AGORA		no		1	0	0	0	1
GCLC	2729	no							yes		0	1	0	0	1
GCSH	2653	no							yes		0	1	0	0	1
GDA	9615	no					AGORA		no		1	0	0	0	1
GDAP1	54332	no					AGORA		no		1	0	0	0	1
GDF10	2662	no					AGORA		no		1	0	0	0	1
GFAP	2670	no				harmonizome	AGORA		yes		1	1	0	0.5	2.5
GGA3	23163	no						ARUK	no		1	0	0	0	1
GGH	8836	no							yes		0	1	0	0	1
GIGYF1	64599	no							yes		0	1	0	0	1
GJA1	2697	no					AGORA	ARUK	no		1	0	0	0	1
GLI2	2736	no						ARUK	no		1	0	0	0	1
GLI3	2737	no						ARUK	no		1	0	0	0	1
GLIS1	148979	no						ARUK	no		1	0	0	0	1
GLIS2	84662	no						ARUK	no		1	0	0	0	1
GLMN	11146	no							yes		0	1	0	0	1
GMEB1	10691	no						ARUK	no		1	0	0	0	1
GMEB2	26205	no						ARUK	no		1	0	0	0	1
GMFB	2764	no				harmonizome			no		1	0	0	0	1
GMPR	2766	no					AGORA		no		1	0	0	0	1
GNA11	2767	no							yes		0	1	0	0	1
GNAQ	2776	no			KEGG_AD_PATHWAY	harmonizome			no		1	0	0	0	1
GNB3	2784	no						ARUK	no		1	0	0	0	1
GNB5	10681	no					AGORA		no		1	0	0	0	1
GNRH1	2796	no				harmonizome			no		1	0	0	0	1
GOLGA3	2802	no							yes		0	1	0	0	1
GOLGA7B	401647	no							yes		0	1	0	0	1
GOLM1	51280	no				harmonizome			no		1	0	0	0	1
GOLT1B	51026	no							yes		0	1	0	0	1
GOPC	57120	no							yes		0	1	0	0	1
GOT1	2805	no							yes		0	1	0	0	1
GPANK1	7918	no							yes		0	1	0	0	1
GPATCH4	54865	no							yes		0	1	0	0	1
GPC6	10082	no					AGORA		no		1	0	0	0	1
GPCPD1	56261	no							yes		0	1	0	0	1
GPHN	10243	no				harmonizome			no		1	0	0	0	1
GPI	2821	no					AGORA		no		1	0	0	0	1
GPM6B	2824						AGORA		no		1	0	0	0	1
GPR137	56834	no							yes		0	1	0	0	1
GPR37	2861	no					AGORA		no		1	0	0	0	1
GPRASP1	9737								yes		0	1	0	0	1
GPRIN1	114787	no							yes		0	1	0	0	1
GREM1	26585	no						ARUK	no		1	0	0	0	1
GRHL1	29841	no						ARUK	no		1	0	0	0	1
GRIA1	2890	no				harmonizome		ARUK	no		1	0	0	0	1
GRIA2	2891	no				harmonizome	AGORA	ARUK	no		1	0	0	0	1
GRIA3	2892					harmonizome		ARUK	no		1	0	0	0	1
GRIA4	2893	no						ARUK	no		1	0	0	0	1
GRIK5	2901	no							yes		0	1	0	0	1
GRIN1	2902	no			KEGG_AD_PATHWAY			ARUK	yes		1	1	0	0.5	2.5
GRIN2A	2903	no				harmonizome	AGORA	ARUK	no		1	0	0	0	1
GRIN2B	2904	no				harmonizome		ARUK	no		1	0	0	0	1
GRIN2C	2905	yes						ARUK	no		1	0	1	0.5	2.5
GRIN2D	2906	no						ARUK	no		1	0	0	0	1
GRIP1	23426	no						ARUK	no		1	0	0	0	1
GRM2	2912	no						ARUK	no		1	0	0	0	1
GRM3	2913	no						ARUK	no		1	0	0	0	1
GRM5	2915	no						ARUK	no		1	0	0	0	1
GRN	2896	no		GWAS_emagma		harmonizome		ARUK	no		1	0	1	0.5	2.5
GSK3A	2931	no						ARUK	no		1	0	0	0	1
GSK3B	2932	no			KEGG_AD_PATHWAY	harmonizome		ARUK	no		1	0	0	0	1
GSK3B	2932	no			KEGG_AD_PATHWAY	harmonizome		ARUK	no		1	0	0	0	1
GSK3B	2932	no			KEGG_AD_PATHWAY	harmonizome		ARUK	no		1	0	0	0	1
GSN	2934	no					AGORA		no		1	0	0	0	1
GSS	2937	no							yes		0	1	0	0	1
GSTA4	2941	no							yes		0	1	0	0	1
GSTK1	373156	no					AGORA		no		1	0	0	0	1
GSTM3	2947	no				harmonizome			no		1	0	0	0	1
GSTO1	9446	no				harmonizome			no		1	0	0	0	1
GTF2A1	2957	no						ARUK	no		1	0	0	0	1
GTF2A2	2958	no						ARUK	no		1	0	0	0	1
GTF2B	2959	no						ARUK	no		1	0	0	0	1
GTF2E1	2960	no						ARUK	no		1	0	0	0	1
GTF2E2	2961	no						ARUK	no		1	0	0	0	1
GTF2F1	2962	no						ARUK	no		1	0	0	0	1
GTF2F2	2963	no						ARUK	no		1	0	0	0	1
GTF2H2	2966	no						ARUK	no		1	0	0	0	1
GTF2H3	2967	no						ARUK	yes		1	1	0	0.5	2.5
GTF2I	2969	no						ARUK	no		1	0	0	0	1
GTF2IRD1	9569	no						ARUK	no		1	0	0	0	1
GTF2IRD2	84163	no						ARUK	no		1	0	0	0	1
GTF2IRD2B	389524	no						ARUK	no		1	0	0	0	1
GTF3C1	2975	no							yes		0	1	0	0	1
GYG2	8908								yes		0	1	0	0	1
HABP4	22927	no					AGORA		no		1	0	0	0	1
HACD1	9200	no				harmonizome			no		1	0	0	0	1
HADHB	3032	no							yes		0	1	0	0	1
HAGH	3029	no							yes		0	1	0	0	1
HBEGF	1839	yes	GWAS_pathway						no		0	0	1	0	1
HCFC1	3054							ARUK	no		1	0	0	0	1
HDAC1	3065	no					AGORA	ARUK	no		1	0	0	0	1
HDAC3	8841	no						ARUK	no		1	0	0	0	1
HDAC6	10013					harmonizome		ARUK	no		1	0	0	0	1
HDAC9	9734	no						ARUK	no		1	0	0	0	1
HDDC3	374659	no							yes		0	1	0	0	1
HEATR5B	54497	no							yes		0	1	0	0	1
HEBP2	23593	no					AGORA		no		1	0	0	0	1
HECW2	57520	no					AGORA		no		1	0	0	0	1
HES1	3280	no						ARUK	no		1	0	0	0	1
HES6	55502	no						ARUK	no		1	0	0	0	1
HES7	84667	no						ARUK	no		1	0	0	0	1
HESX1	8820	no						ARUK	no		1	0	0	0	1
HEY1	23462	no						ARUK	no		1	0	0	0	1
HGSNAT	138050	no							yes		0	1	0	0	1
HIF1A	3091	no						ARUK	no		1	0	0	0	1
HIF3A	64344	no						ARUK	no		1	0	0	0	1
HINFP	25988	no						ARUK	no		1	0	0	0	1
HINT1	3094	no							yes		0	1	0	0	1
HIPK1	204851	no							yes		0	1	0	0	1
HIPK4	147746	no							yes		0	1	0	0	1
HIRA	7290	no						ARUK	no		1	0	0	0	1
HIVEP1	3096	no						ARUK	no		1	0	0	0	1
HLA-A	3105	no				harmonizome			no		1	0	0	0	1
HLA-DQB1	3119	yes		GWAS_emagma					yes		0	1	1	0.5	2.5
HLA-DRB1	3123	yes	GWAS_pathway	GWAS_emagma				ARUK	no		1	0	1	0.5	2.5
HLF	3131	no						ARUK	no		1	0	0	0	1
HMBOX1	79618	no						ARUK	no		1	0	0	0	1
HMBS	3145	no							yes		0	1	0	0	1
HMCES	56941	no				harmonizome			no		1	0	0	0	1
HMGA1	3159	no						ARUK	no		1	0	0	0	1
HMGB1	3146	no						ARUK	no		1	0	0	0	1
HMGCR	3156	no				harmonizome		ARUK	no		1	0	0	0	1
HMGN3	9324	no							yes		0	1	0	0	1
HMGN4	10473	no							yes		0	1	0	0	1
HMGXB4	10042	no							yes		0	1	0	0	1
HNF4A	3172	no						ARUK	no		1	0	0	0	1
HNMT	3176	no						ARUK	no		1	0	0	0	1
HNRNPA1	3178	no				harmonizome			no		1	0	0	0	1
HNRNPK	3190	no						ARUK	no		1	0	0	0	1
HNRNPM	4670	no					AGORA		no		1	0	0	0	1
HNRNPU	3192	no					AGORA		yes		1	1	0	0.5	2.5
HOMER1	9456	no					AGORA		no		1	0	0	0	1
HPCAL1	3241	no				harmonizome			no		1	0	0	0	1
HRAS	3265	no			KEGG_AD_PATHWAY				no		1	0	0	0	1
HRH3	11255	no							yes		0	1	0	0	1
HS3ST5	222537	no					AGORA		no		1	0	0	0	1
HSD11B1	3290	no							yes		0	1	0	0	1
HSD17B10	3028				KEGG_AD_PATHWAY	harmonizome			no		1	0	0	0	1
HSD17B12	51144	no							yes		0	1	0	0	1
HSF1	3297	no						ARUK	no		1	0	0	0	1
HSF2	3298	no						ARUK	no		1	0	0	0	1
HSF4	3299	no						ARUK	no		1	0	0	0	1
HSF5	124535	no						ARUK	no		1	0	0	0	1
HSP90AA1	3320	no						ARUK	no		1	0	0	0	1
HSP90AB1	3326	no						ARUK	no		1	0	0	0	1
HSPA2	3306	no					AGORA		no		1	0	0	0	1
HSPA8	3312	no						ARUK	no		1	0	0	0	1
HSPB1	3315	no					AGORA	ARUK	no		1	0	0	0	1
HSPB3	8988	no							yes		0	1	0	0	1
HSPB8	26353	no						ARUK	no		1	0	0	0	1
HSPBP1	23640	no						ARUK	no		1	0	0	0	1
HSPG2	3339	no						ARUK	no		1	0	0	0	1
HTR2A	3356	no				harmonizome			no		1	0	0	0	1
HTR4	3360	no				harmonizome			no		1	0	0	0	1
HTRA1	5654	no					AGORA		no		1	0	0	0	1
HTT	3064	no						ARUK	no		1	0	0	0	1
HUNK	30811	no							yes		0	1	0	0	1
ICA1	3382	no					AGORA		yes		1	1	0	0.5	2.5
ICAM1	3383	no						ARUK	no		1	0	0	0	1
ID1	3397	no						ARUK	no		1	0	0	0	1
ID2	3398	no						ARUK	no		1	0	0	0	1
ID4	3400	no						ARUK	no		1	0	0	0	1
IDE	3416	no			KEGG_AD_PATHWAY	harmonizome		ARUK	no		1	0	0	0	1
IDH2	3418	no					AGORA		yes		1	1	0	0.5	2.5
IDS	3423								yes		0	1	0	0	1
IFIT3	3437	no							yes		0	1	0	0	1
IFNGR1	3459	no						ARUK	no		1	0	0	0	1
IFT140	9742	no							yes		0	1	0	0	1
IFT22	64792	no							yes		0	1	0	0	1
IGBP1	3476								yes		0	1	0	0	1
IGF1	3479	no				harmonizome	AGORA	ARUK	no		1	0	0	0	1
IGF1R	3480	no					AGORA	ARUK	no		1	0	0	0	1
IGF2R	3482	no				harmonizome		ARUK	no		1	0	0	0	1
IGFBP3	3486	no				harmonizome			no		1	0	0	0	1
IGFBP5	3488	no					AGORA		no		1	0	0	0	1
IKBKB	3551	no						ARUK	no		1	0	0	0	1
IKBKE	9641	no						ARUK	no		1	0	0	0	1
IKBKG	8517							ARUK	no		1	0	0	0	1
IL15	3600	no						ARUK	no		1	0	0	0	1
IL16	3603	no						ARUK	no		1	0	0	0	1
IL18	3606	no				harmonizome		ARUK	yes		1	1	0	0.5	2.5
IL1RL2	8808	no							yes		0	1	0	0	1
IL33	90865	no				harmonizome		ARUK	no		1	0	0	0	1
IL34	146433	yes						ARUK	yes		1	1	1	1	4
IL6R	3570	no						ARUK	no		1	0	0	0	1
IL6ST	3572	no					AGORA		no		1	0	0	0	1
ILK	3611	no						ARUK	no		1	0	0	0	1
IMMT	10989	no					AGORA		no		1	0	0	0	1
IMP4	92856	no							yes		0	1	0	0	1
INO80E	283899	yes		GWAS_emagma					no		0	0	1	0	1
INPP5D	3635						AGORA		no		1	0	0	0	1
INPPL1	3636	no					AGORA		no		1	0	0	0	1
INSR	3643	no			KEGG_AD_PATHWAY		AGORA	ARUK	no		1	0	0	0	1
IP6K1	9807	no							yes		0	1	0	0	1
IPO5	3843	no						ARUK	no		1	0	0	0	1
IPO7	10527	no						ARUK	no		1	0	0	0	1
IQCG	84223	no							yes		0	1	0	0	1
IQCH	64799	no							yes		0	1	0	0	1
IQCK	124152	yes							yes		0	1	1	0.5	2.5
IQGAP1	8826	no					AGORA	ARUK	yes		1	1	0	0.5	2.5
IQSEC1	9922	no						ARUK	no		1	0	0	0	1
IRAK1	3654					harmonizome		ARUK	no		1	0	0	0	1
IRAK2	3656	no				harmonizome			no		1	0	0	0	1
IRF2	3660	no						ARUK	no		1	0	0	0	1
IRF2BP1	26145	no						ARUK	no		1	0	0	0	1
IRF2BP2	359948	no							yes		0	1	0	0	1
IRF3	3661	no						ARUK	no		1	0	0	0	1
IRS1	3667	no			KEGG_AD_PATHWAY		AGORA	ARUK	yes		1	1	0	0.5	2.5
ISCU	23479	no						ARUK	yes		1	1	0	0.5	2.5
IST1	9798	no						ARUK	no		1	0	0	0	1
ITCH	83737	no						ARUK	no		1	0	0	0	1
ITGA3	3675	no						ARUK	no		1	0	0	0	1
ITGA4	3676	no						ARUK	no		1	0	0	0	1
ITGAL	3683	no						ARUK	no		1	0	0	0	1
ITGAM	3684	no						ARUK	no		1	0	0	0	1
ITGB1	3688	no						ARUK	no		1	0	0	0	1
ITIH2	3698	no					AGORA		no		1	0	0	0	1
ITIH4	3700	no				harmonizome			no		1	0	0	0	1
ITM2A	9452								yes		0	1	0	0	1
ITM2B	9445	no				harmonizome			no		1	0	0	0	1
ITPK1	3705	no					AGORA		no		1	0	0	0	1
ITPR1	3708	no			KEGG_AD_PATHWAY		AGORA		no		1	0	0	0	1
ITPR2	3709	no						ARUK	no		1	0	0	0	1
JAK1	3716	no						ARUK	no		1	0	0	0	1
JAK2	3717	no						ARUK	no		1	0	0	0	1
JAM2	58494	no						ARUK	no		1	0	0	0	1
JAM3	83700	no						ARUK	no		1	0	0	0	1
JDP2	122953	no						ARUK	no		1	0	0	0	1
JMJD6	23210	no					AGORA		no		1	0	0	0	1
JUN	3725	no						ARUK	no		1	0	0	0	1
JUNB	3726	no						ARUK	no		1	0	0	0	1
JUND	3727	no						ARUK	yes		1	1	0	0.5	2.5
JUP	3728	no						ARUK	no		1	0	0	0	1
KALRN	8997	no				harmonizome	AGORA		no		1	0	0	0	1
KAT2B	8850	no					AGORA		no		1	0	0	0	1
KAT8	84148	yes		GWAS_emagma					no		0	0	1	0	1
KBTBD4	55709	no							no	GWAS_chromatin_neuron	0	0	1	0	1
KCNC2	3747	no					AGORA		no		1	0	0	0	1
KCNC4	3749	no				harmonizome			no		1	0	0	0	1
KCND3	3752	no					AGORA		no		1	0	0	0	1
KCNIP1	30820	no					AGORA		no		1	0	0	0	1
KCNIP3	30818	no						ARUK	no		1	0	0	0	1
KCNJ11	3767	no						ARUK	no		1	0	0	0	1
KCNJ3	3760	no					AGORA		no		1	0	0	0	1
KCNJ8	3764	no						ARUK	no		1	0	0	0	1
KCNK12	56660	no							yes		0	1	0	0	1
KCNK4	50801	no					AGORA		yes		1	1	0	0.5	2.5
KCNQ2	3785	no						ARUK	no		1	0	0	0	1
KCNQ5	56479	no					AGORA		no		1	0	0	0	1
KCTD17	79734	no							yes		0	1	0	0	1
KDM1A	23028	no						ARUK	no		1	0	0	0	1
KDM3B	51780	no					AGORA		no		1	0	0	0	1
KEAP1	9817	no				harmonizome			no		1	0	0	0	1
KHDRBS2	202559	no					AGORA		no		1	0	0	0	1
KIAA1549L	25758	no					AGORA		no		1	0	0	0	1
KIDINS220	57498	no					AGORA		no		1	0	0	0	1
KIF13B	23303	no					AGORA		no		1	0	0	0	1
KIF1A	547	no						ARUK	no		1	0	0	0	1
KIF1C	10749	no						ARUK	no		1	0	0	0	1
KIF2A	3796	no						ARUK	no		1	0	0	0	1
KIF2C	11004	no						ARUK	no		1	0	0	0	1
KIF3C	3797	no							yes		0	1	0	0	1
KIF5A	3798	no			KEGG_AD_PATHWAY			ARUK	no		1	0	0	0	1
KIF5B	3799	no						ARUK	no		1	0	0	0	1
KIF5C	3800							ARUK	no		1	0	0	0	1
KIF9	64147	no							yes		0	1	0	0	1
KIFC2	90990	no							yes		0	1	0	0	1
KIFC3	3801	no							yes		0	1	0	0	1
KLF10	7071	no						ARUK	no		1	0	0	0	1
KLF11	8462	no						ARUK	no		1	0	0	0	1
KLF12	11278	no						ARUK	no		1	0	0	0	1
KLF13	51621	no						ARUK	no		1	0	0	0	1
KLF15	28999	no					AGORA	ARUK	no		1	0	0	0	1
KLF16	83855	no						ARUK	no		1	0	0	0	1
KLF3	51274	no						ARUK	no		1	0	0	0	1
KLF5	688	no						ARUK	no		1	0	0	0	1
KLF6	1316	no						ARUK	no		1	0	0	0	1
KLHL3	26249	no						ARUK	no		1	0	0	0	1
KLK7	5650	no				harmonizome			no		1	0	0	0	1
KMT2B	9757	no							yes		0	1	0	0	1
KNDC1	85442	no							yes		0	1	0	0	1
KNOP1	400506	yes		GWAS_emagma					no		0	0	1	0	1
KNSTRN	90417	no						ARUK	no		1	0	0	0	1
KPNB1	3837	no					AGORA	ARUK	no		1	0	0	0	1
KRAS	3845	no							yes		0	1	0	0	1
KRTCAP2	200185	no						ARUK	no		1	0	0	0	1
LACTB	114294	no		GWAS_emagma					no		0	0	1	0	1
LAGE3	8270								yes		0	1	0	0	1
LAMA1	284217	no				harmonizome			no		1	0	0	0	1
LAMA2	3908	no						ARUK	no		1	0	0	0	1
LAMC1	3915	no				harmonizome		ARUK	no		1	0	0	0	1
LAMTOR2	28956	no							yes		0	1	0	0	1
LAMTOR5	10542	no						ARUK	yes		1	1	0	0.5	2.5
LAT	27040	no						ARUK	no		1	0	0	0	1
LCMT1	51451	no							yes		0	1	0	0	1
LCOR	84458	no						ARUK	no		1	0	0	0	1
LCORL	254251	no						ARUK	no		1	0	0	0	1
LDB2	9079	no					AGORA		no		1	0	0	0	1
LDLR	3949	no						ARUK	no		1	0	0	0	1
LEMD2	221496	no						ARUK	no		1	0	0	0	1
LEPR	3953	no				harmonizome		ARUK	no		1	0	0	0	1
LETM1	3954	no							yes		0	1	0	0	1
LETMD1	25875	no							yes		0	1	0	0	1
LGALS1	3956	no							yes		0	1	0	0	1
LGALS3	3958	no						ARUK	no		1	0	0	0	1
LGMN	5641	no				harmonizome		ARUK	no		1	0	0	0	1
LIN28B	389421	no						ARUK	no		1	0	0	0	1
LIN54	132660	no						ARUK	no		1	0	0	0	1
LIN7B	64130	no							yes		0	1	0	0	1
LIN7C	55327	no							yes		0	1	0	0	1
LINGO1	84894	no							yes		0	1	0	0	1
LMNA	4000	no					AGORA	ARUK	no		1	0	0	0	1
LMO3	55885	no							yes		0	1	0	0	1
LMTK3	114783	no							yes		0	1	0	0	1
LMX1B	4010	no						ARUK	no		1	0	0	0	1
LNPEP	4012	no						ARUK	no		1	0	0	0	1
LNX1	84708	no					AGORA		no		1	0	0	0	1
LPCAT3	10162	no							yes		0	1	0	0	1
LPIN1	23175	no					AGORA		no		1	0	0	0	1
LPL	4023	no			KEGG_AD_PATHWAY			ARUK	no		1	0	0	0	1
LPP	4026	no					AGORA		no		1	0	0	0	1
LRCH2	57631								yes		0	1	0	0	1
LRFN1	57622	no							yes		0	1	0	0	1
LRFN2	57497	no							no	GWAS_chromatin_neuron	0	0	1	0	1
LRP1	4035	no			KEGG_AD_PATHWAY	harmonizome		ARUK	no		1	0	0	0	1
LRP2	4036	no						ARUK	no		1	0	0	0	1
LRP3	4037	no						ARUK	yes		1	1	0	0.5	2.5
LRP4	4038	no						ARUK	no		1	0	0	0	1
LRP5	4041	no						ARUK	no		1	0	0	0	1
LRP6	4040	no			KEGG_AD_PATHWAY			ARUK	no		1	0	0	0	1
LRP8	7804	no				harmonizome		ARUK	no		1	0	0	0	1
LRPAP1	4043	no						ARUK	no		1	0	0	0	1
LRPPRC	10128	no					AGORA		no		1	0	0	0	1
LRRC29	26231	no							yes		0	1	0	0	1
LRRC39	127495	no							yes		0	1	0	0	1
LRRC4B	94030	no							yes		0	1	0	0	1
LRRK2	120892	no				harmonizome			no		1	0	0	0	1
LRRN2	10446	no							yes		0	1	0	0	1
LRRTM3	347731	no				harmonizome			no		1	0	0	0	1
LSM10	84967	no							yes		0	1	0	0	1
LSM2	57819	no							yes		0	1	0	0	1
LSM3	27258	no							yes		0	1	0	0	1
LSM8	51691	no							yes		0	1	0	0	1
LSR	51599	no						ARUK	no		1	0	0	0	1
LURAP1	541468	no							yes		0	1	0	0	1
LYAR	55646	no						ARUK	no		1	0	0	0	1
LYN	4067	no						ARUK	no		1	0	0	0	1
LYVE1	10894	no					AGORA		no		1	0	0	0	1
LZTS2	84445	no							yes		0	1	0	0	1
MADD	8567	no							no	GWAS_chromatin_neuron	0	0	1	0	1
MAF	4094	no						ARUK	yes		1	1	0	0.5	2.5
MAF1	84232	no					AGORA		yes		1	1	0	0.5	2.5
MAFF	23764	no						ARUK	no		1	0	0	0	1
MAFG	4097	no						ARUK	no		1	0	0	0	1
MAGEF1	64110	no							yes		0	1	0	0	1
MAGI1	9223	no						ARUK	no		1	0	0	0	1
MAGOH	4116	no							yes		0	1	0	0	1
MALT1	10892	no						ARUK	no		1	0	0	0	1
MAOB	4129					harmonizome			no		1	0	0	0	1
MAP1A	4130	no						ARUK	no		1	0	0	0	1
MAP1B	4131	no					AGORA	ARUK	no		1	0	0	0	1
MAP1S	55201	no							yes		0	1	0	0	1
MAP2	4133	no					AGORA	ARUK	no		1	0	0	0	1
MAP2K1	5604	no			KEGG_AD_PATHWAY	harmonizome			no		1	0	0	0	1
MAP2K2	5605	no							yes		0	1	0	0	1
MAP2K7	5609	no			KEGG_AD_PATHWAY				yes		1	1	0	0.5	2.5
MAP3K12	7786	no						ARUK	no		1	0	0	0	1
MAP3K13	9175	no						ARUK	no		1	0	0	0	1
MAP3K3	4215	no							no	GWAS_chromatin_neuron	0	0	1	0	1
MAP3K5	4217	no			KEGG_AD_PATHWAY				no		1	0	0	0	1
MAP4	4134	no					AGORA	ARUK	no		1	0	0	0	1
MAP4K4	9448	no						ARUK	no		1	0	0	0	1
MAP7	9053	no					AGORA	ARUK	no		1	0	0	0	1
MAP9	79884	no						ARUK	no		1	0	0	0	1
MAPK1	5594	no			KEGG_AD_PATHWAY		AGORA	ARUK	no		1	0	0	0	1
MAPK1	5594	no			KEGG_AD_PATHWAY		AGORA	ARUK	no		1	0	0	0	1
MAPK14	1432	no						ARUK	no		1	0	0	0	1
MAPK3	5595	no						ARUK	no		1	0	0	0	1
MAPK8	5599	no			KEGG_AD_PATHWAY	harmonizome		ARUK	no		1	0	0	0	1
MAPK8	5599	no			KEGG_AD_PATHWAY	harmonizome		ARUK	no		1	0	0	0	1
MAPK9	5601	no					AGORA		no		1	0	0	0	1
MAPKAPK2	9261	no				harmonizome			no		1	0	0	0	1
MAPRE1	22919	no						ARUK	no		1	0	0	0	1
MAPRE2	10982	no						ARUK	no		1	0	0	0	1
MAPRE3	22924	no						ARUK	no		1	0	0	0	1
MAPT	4137	no			KEGG_AD_PATHWAY	harmonizome		ARUK	no		1	0	0	0	1
MAPT	4137	no			KEGG_AD_PATHWAY	harmonizome		ARUK	no		1	0	0	0	1
MARK1	4139	no				harmonizome		ARUK	no		1	0	0	0	1
MARK2	2011	no						ARUK	no		1	0	0	0	1
MARK3	4140	no						ARUK	no		1	0	0	0	1
MARK4	57787	yes					AGORA	ARUK	no	GWAS_chromatin_neuron	1	0	1	0.5	2.5
MAX	4149	no						ARUK	yes		1	1	0	0.5	2.5
MAZ	4150	no						ARUK	no		1	0	0	0	1
MBD3	53615	no					AGORA		no		1	0	0	0	1
MBNL2	10150	no						ARUK	no		1	0	0	0	1
MBOAT7	79143	no							yes		0	1	0	0	1
MBP	4155	no						ARUK	no		1	0	0	0	1
MCPH1	79648	no				harmonizome			no		1	0	0	0	1
MCU	90550	no			KEGG_AD_PATHWAY				no		1	0	0	0	1
MDH1	4190	no					AGORA		yes		1	1	0	0.5	2.5
MDH2	4191	no					AGORA		no		1	0	0	0	1
MDK	4192	no					AGORA		no		1	0	0	0	1
MDM2	4193	no						ARUK	no		1	0	0	0	1
MEAF6	64769	no							yes		0	1	0	0	1
MECP2	4204							ARUK	no		1	0	0	0	1
MECR	51102	no							yes		0	1	0	0	1
MED10	84246	no							yes		0	1	0	0	1
MED11	400569	no							yes		0	1	0	0	1
MED29	55588	no							yes		0	1	0	0	1
MED31	51003	no							yes		0	1	0	0	1
MEF2C	4208	no					AGORA	ARUK	no		1	0	0	0	1
MEF2D	4209	no						ARUK	no		1	0	0	0	1
MEIS2	4212	no						ARUK	no		1	0	0	0	1
MEIS3	56917	no						ARUK	no		1	0	0	0	1
MEOX1	4222	no						ARUK	no		1	0	0	0	1
MEOX2	4223	no				harmonizome		ARUK	no		1	0	0	0	1
MESP2	145873	no						ARUK	no		1	0	0	0	1
MEST	4232	no							yes		0	1	0	0	1
MFF	56947	no					AGORA		no		1	0	0	0	1
MFGE8	4240	no						ARUK	no		1	0	0	0	1
MFSD2A	84879	no						ARUK	no		1	0	0	0	1
MGAT3	4248	no							yes		0	1	0	0	1
MGAT5	4249	no						ARUK	no		1	0	0	0	1
MGST3	4259	no					AGORA		yes		1	1	0	0.5	2.5
MICA	100507436	no				harmonizome			no		1	0	0	0	1
MID2	11043							ARUK	no		1	0	0	0	1
MIEN1	84299								yes		0	1	0	0	1
MKKS	8195	no							yes		0	1	0	0	1
MLLT11	10962	no							yes		0	1	0	0	1
MLLT6	4302	no							yes		0	1	0	0	1
MLST8	64223	no							yes		0	1	0	0	1
MLX	6945	no						ARUK	no		1	0	0	0	1
MME	4311	no			KEGG_AD_PATHWAY	harmonizome		ARUK	no		1	0	0	0	1
MMP17	4326	no					AGORA		no		1	0	0	0	1
MOBP	4336	no					AGORA		no		1	0	0	0	1
MOG	4340	no					AGORA		no		1	0	0	0	1
MPC2	25874	no							yes		0	1	0	0	1
MPPE1	65258	no							yes		0	1	0	0	1
MPV17	4358	no							yes		0	1	0	0	1
MRPL1	65008	no					AGORA		no		1	0	0	0	1
MRPL11	65003	no					AGORA		no		1	0	0	0	1
MRPL14	64928	no					AGORA		yes		1	1	0	0.5	2.5
MRPL15	29088	no					AGORA		yes		1	1	0	0.5	2.5
MRPL16	54948	no					AGORA		no		1	0	0	0	1
MRPL17	63875	no					AGORA		no		1	0	0	0	1
MRPL18	29074	no							yes		0	1	0	0	1
MRPL20	55052	no							yes		0	1	0	0	1
MRPL22	29093	no							yes		0	1	0	0	1
MRPL24	79590	no							yes		0	1	0	0	1
MRPL27	51264	no							yes		0	1	0	0	1
MRPL36	64979	no							yes		0	1	0	0	1
MRPL37	51253	no					AGORA		no		1	0	0	0	1
MRPL39	54148	no					AGORA		no		1	0	0	0	1
MRPL40	64976	no					AGORA		no		1	0	0	0	1
MRPL43	84545	no					AGORA		yes		1	1	0	0.5	2.5
MRPL44	65080	no					AGORA		no		1	0	0	0	1
MRPL46	26589	no					AGORA		no		1	0	0	0	1
MRPL48	51642	no					AGORA		no		1	0	0	0	1
MRPL49	740	no					AGORA		no		1	0	0	0	1
MRPL50	54534	no					AGORA		no		1	0	0	0	1
MRPL51	51258	no							yes		0	1	0	0	1
MRPL55	128308	no							yes		0	1	0	0	1
MRPL57	78988	no					AGORA		yes		1	1	0	0.5	2.5
MRPL9	65005	no							yes		0	1	0	0	1
MRPS12	6183	no							yes		0	1	0	0	1
MRPS15	64960	no					AGORA		no		1	0	0	0	1
MRPS16	51021	no					AGORA		yes		1	1	0	0.5	2.5
MRPS2	51116	no					AGORA		no		1	0	0	0	1
MRPS21	54460	no							yes		0	1	0	0	1
MRPS22	56945	no					AGORA		no		1	0	0	0	1
MRPS23	51649	no					AGORA		no		1	0	0	0	1
MRPS25	64432	no							yes		0	1	0	0	1
MRPS35	60488	no							yes		0	1	0	0	1
MRRF	92399	no							yes		0	1	0	0	1
MRTO4	51154	no							yes		0	1	0	0	1
MS4A8	83661	no						ARUK	no		1	0	0	0	1
MSC	9242	no						ARUK	no		1	0	0	0	1
MSI1	4440	no				harmonizome			no		1	0	0	0	1
MSLNL	401827								yes		0	1	0	0	1
MSN	4478						AGORA	ARUK	no		1	0	0	0	1
MSR1	4481	no						ARUK	no		1	0	0	0	1
MSRB1	51734	no							yes		0	1	0	0	1
MT2A	4502	no							yes		0	1	0	0	1
MTCH2	23788	yes		GWAS_emagma					no	GWAS_chromatin_neuron	0	0	1	0	1
MTF1	4520	no						ARUK	no		1	0	0	0	1
MTF2	22823	no						ARUK	yes		1	1	0	0.5	2.5
MTHFD1	4522	no							yes		0	1	0	0	1
MTHFR	4524	no				harmonizome			no		1	0	0	0	1
MTMR10	54893	no					AGORA		no		1	0	0	0	1
MTMR9	66036	no							yes		0	1	0	0	1
MTOR	2475	no			KEGG_AD_PATHWAY	harmonizome		ARUK	no		1	0	0	0	1
MTR	4548	no				harmonizome			yes		1	1	0	0.5	2.5
MTRNR2L12	100463498								yes		0	1	0	0	1
MTRNR2L3	100462983	no							yes		0	1	0	0	1
MTRNR2L8	100463486	no							yes		0	1	0	0	1
MTRR	4552	no				harmonizome			no		1	0	0	0	1
MXD4	10608	no						ARUK	no		1	0	0	0	1
MYC	4609	no						ARUK	no		1	0	0	0	1
MYCN	4613	no						ARUK	no		1	0	0	0	1
MYL12B	103910	no							yes		0	1	0	0	1
MYO1D	4642	no					AGORA		no		1	0	0	0	1
MYO1E	4643	no							yes		0	1	0	0	1
MYO5C	55930	no							yes		0	1	0	0	1
MYPOP	339344	no						ARUK	no		1	0	0	0	1
MYRF	745	no					AGORA		no		1	0	0	0	1
N4BP3	23138	no					AGORA		no		1	0	0	0	1
NAA20	51126	no							yes		0	1	0	0	1
NAAA	27163	no				harmonizome			no		1	0	0	0	1
NAB2	4665	no						ARUK	no		1	0	0	0	1
NACA	4666	no				harmonizome			no		1	0	0	0	1
NACC1	112939	no						ARUK	no		1	0	0	0	1
NAE1	8883	no			KEGG_AD_PATHWAY				yes		1	1	0	0.5	2.5
NANS	54187	no							yes		0	1	0	0	1
NAP1L5	266812	no							yes		0	1	0	0	1
NASP	4678	no							yes		0	1	0	0	1
NBN	4683	no							yes		0	1	0	0	1
NCAM1	4684	no				harmonizome		ARUK	no		1	0	0	0	1
NCAM2	4685	no							yes		0	1	0	0	1
NCKAP1	10787	no						ARUK	no		1	0	0	0	1
NCOA4	8031	no						ARUK	no		1	0	0	0	1
NCOA5	57727	no						ARUK	no		1	0	0	0	1
NCS1	23413	no							yes		0	1	0	0	1
NCSTN	23385	no			KEGG_AD_PATHWAY	harmonizome		ARUK	no		1	0	0	0	1
NDRG2	57447	no				harmonizome			no		1	0	0	0	1
NDUFA1	4694				KEGG_AD_PATHWAY				yes		1	1	0	0.5	2.5
NDUFA10	4705	no					AGORA		no		1	0	0	0	1
NDUFA12	55967	no							yes		0	1	0	0	1
NDUFA13	51079	no					AGORA		no		1	0	0	0	1
NDUFA5	4698	no							yes		0	1	0	0	1
NDUFA8	4702	no							yes		0	1	0	0	1
NDUFB5	4711	no							yes		0	1	0	0	1
NDUFB6	4712	no							yes		0	1	0	0	1
NDUFB9	4715	no							yes		0	1	0	0	1
NDUFS1	4719	no					AGORA		no		1	0	0	0	1
NDUFS2	4720	yes					AGORA		no	GWAS_chromatin_neuron	1	0	1	0.5	2.5
NDUFS3	4722	no							no	GWAS_chromatin_neuron	0	0	1	0	1
NDUFS4	4724	no							yes		0	1	0	0	1
NDUFS5	4725	no							yes		0	1	0	0	1
NDUFS6	4726	no							yes		0	1	0	0	1
NDUFS7	374291	no					AGORA		no		1	0	0	0	1
NDUFV1	4723	no					AGORA		no		1	0	0	0	1
NECAP1	25977	no							yes		0	1	0	0	1
NEDD4	4734	no						ARUK	no		1	0	0	0	1
NEDD9	4739	no				harmonizome			yes		1	1	0	0.5	2.5
NEFH	4744	no				harmonizome		ARUK	no		1	0	0	0	1
NEFL	4747	no					AGORA		no		1	0	0	0	1
NEFM	4741	no				harmonizome			no		1	0	0	0	1
NEGR1	257194	no							yes		0	1	0	0	1
NEK9	91754	no							yes		0	1	0	0	1
NES	10763	no				harmonizome			no		1	0	0	0	1
NEURL2	140825	no							yes		0	1	0	0	1
NEUROD2	4761	no						ARUK	no		1	0	0	0	1
NEUROD6	63974	no					AGORA		no		1	0	0	0	1
NFASC	23114	no						ARUK	no		1	0	0	0	1
NFAT5	10725	no						ARUK	no		1	0	0	0	1
NFATC2	4773	no						ARUK	no		1	0	0	0	1
NFATC3	4775	no						ARUK	no		1	0	0	0	1
NFIB	4781	no						ARUK	no		1	0	0	0	1
NFIC	4782	no						ARUK	no		1	0	0	0	1
NFIX	4784	no						ARUK	no		1	0	0	0	1
NFKB1	4790	no			KEGG_AD_PATHWAY	harmonizome		ARUK	no		1	0	0	0	1
NFKBIA	4792	no					AGORA	ARUK	no		1	0	0	0	1
NFKBIZ	64332	no					AGORA	ARUK	no		1	0	0	0	1
NFS1	9054	no					AGORA		no		1	0	0	0	1
NFX1	4799	no						ARUK	no		1	0	0	0	1
NFYB	4801	no						ARUK	no		1	0	0	0	1
NGB	58157	no				harmonizome			no		1	0	0	0	1
NGEF	25791	no							no	GWAS_chromatin_neuron	0	0	1	0	1
NHLH1	4807	no						ARUK	no		1	0	0	0	1
NHLH2	4808	no						ARUK	no		1	0	0	0	1
NHLRC3	387921	no							yes		0	1	0	0	1
NHSL1	57224	no					AGORA		no		1	0	0	0	1
NIF3L1	60491	no							yes		0	1	0	0	1
NIPBL	25836	no						ARUK	no		1	0	0	0	1
NIT1	4817	no							yes		0	1	0	0	1
NKPD1	284353	yes							yes		0	1	1	0.5	2.5
NKX3-1	4824	no						ARUK	no		1	0	0	0	1
NLGN1	22871	no						ARUK	no		1	0	0	0	1
NLGN2	57555	no						ARUK	no		1	0	0	0	1
NLGN3	54413							ARUK	yes		1	1	0	0.5	2.5
NLGN4X	57502							ARUK	no		1	0	0	0	1
NLGN4Y	22829							ARUK	no		1	0	0	0	1
NLRC4	58484	no						ARUK	no		1	0	0	0	1
NLRC5	84166	no					AGORA		no		1	0	0	0	1
NLRP1	22861	no				harmonizome			no		1	0	0	0	1
NMNAT2	23057	no					AGORA		no		1	0	0	0	1
NNT	23530	no					AGORA		no		1	0	0	0	1
NONO	4841						AGORA		no		1	0	0	0	1
NOP10	55505	no							yes		0	1	0	0	1
NOP56	10528	no							yes		0	1	0	0	1
NOS1	4842	no			KEGG_AD_PATHWAY			ARUK	no		1	0	0	0	1
NOS2	4843	no			KEGG_AD_PATHWAY				no		1	0	0	0	1
NOTCH1	4851	no						ARUK	no		1	0	0	0	1
NOX4	50507	no						ARUK	no		1	0	0	0	1
NPAS2	4862	no						ARUK	no		1	0	0	0	1
NPAT	4863	no						ARUK	no		1	0	0	0	1
NPC1	4864	no							yes		0	1	0	0	1
NPDC1	56654	no							yes		0	1	0	0	1
NPM3	10360	no					AGORA		yes		1	1	0	0.5	2.5
NQO1	1728	no				harmonizome			no		1	0	0	0	1
NR1D1	9572	no						ARUK	no		1	0	0	0	1
NR1D2	9975	no						ARUK	no		1	0	0	0	1
NR1H2	7376	no				harmonizome	AGORA		no		1	0	0	0	1
NR1H3	10062	no				harmonizome	AGORA		no		1	0	0	0	1
NR1I2	8856	no						ARUK	no		1	0	0	0	1
NR1I3	9970	no						ARUK	no		1	0	0	0	1
NR2C1	7181	no						ARUK	no		1	0	0	0	1
NR2C2	7182	no						ARUK	no		1	0	0	0	1
NR2F1	7025	no						ARUK	no		1	0	0	0	1
NR2F6	2063	no						ARUK	no		1	0	0	0	1
NR3C1	2908	no				harmonizome	AGORA	ARUK	no		1	0	0	0	1
NR3C2	4306	no						ARUK	no		1	0	0	0	1
NR4A1	3164	no						ARUK	yes		1	1	0	0.5	2.5
NR4A2	4929	no						ARUK	no		1	0	0	0	1
NR5A2	2494	no					AGORA	ARUK	no		1	0	0	0	1
NR6A1	2649	no						ARUK	no		1	0	0	0	1
NRBF2	29982	no			KEGG_AD_PATHWAY				no		1	0	0	0	1
NRF1	4899	yes						ARUK	no		1	0	1	0.5	2.5
NRG1	3084	no				harmonizome	AGORA		no		1	0	0	0	1
NRG3	10718	no				harmonizome			no		1	0	0	0	1
NRGN	4900	no				harmonizome			no		1	0	0	0	1
NRL	4901	no						ARUK	no		1	0	0	0	1
NRN1	51299	no					AGORA		yes		1	1	0	0.5	2.5
NRP1	8829	no						ARUK	no		1	0	0	0	1
NRXN1	9378	no						ARUK	no		1	0	0	0	1
NRXN3	9369	no					AGORA		no		1	0	0	0	1
NSF	4905	no					AGORA		no		1	0	0	0	1
NSMCE1	197370	no							yes		0	1	0	0	1
NSUN4	387338	no				harmonizome			no		1	0	0	0	1
NTMT1	28989	no							yes		0	1	0	0	1
NTRK2	4915	no				harmonizome		ARUK	no		1	0	0	0	1
NUBP1	4682	no							yes		0	1	0	0	1
NUCKS1	64710	no						ARUK	no		1	0	0	0	1
NUDT2	318	no							yes		0	1	0	0	1
NUDT5	11164	no							yes		0	1	0	0	1
NUFIP1	26747	no						ARUK	no		1	0	0	0	1
NUMB	8650	no				harmonizome			no		1	0	0	0	1
NUP160	23279	yes							no	GWAS_chromatin_neuron	0	0	1	0	1
NUP88	4927	no							no	GWAS_chromatin_neuron	0	0	1	0	1
NUPR1	26471	no					AGORA		no		1	0	0	0	1
NXN	64359	no							yes		0	1	0	0	1
NYAP1	222950	yes					AGORA		no	GWAS_chromatin_neuron	1	0	1	0.5	2.5
OCIAD1	54940	no							yes		0	1	0	0	1
OCLN	100506658	no						ARUK	no		1	0	0	0	1
ODF2	4957	no						ARUK	no		1	0	0	0	1
OLFM1	10439	no					AGORA		no		1	0	0	0	1
OLFM3	118427	no					AGORA		no		1	0	0	0	1
OLIG2	10215	no						ARUK	no		1	0	0	0	1
OLR1	4973	no				harmonizome			no		1	0	0	0	1
ONECUT1	3175	no						ARUK	no		1	0	0	0	1
ONECUT2	9480	no						ARUK	no		1	0	0	0	1
OPA3	80207	yes		GWAS_emagma					no		0	0	1	0	1
OPALIN	93377	no					AGORA		no		1	0	0	0	1
OPHN1	4983							ARUK	no		1	0	0	0	1
ORC3	23595	no							yes		0	1	0	0	1
OSBPL2	9885	no						ARUK	no		1	0	0	0	1
OSR1	130497	no						ARUK	no		1	0	0	0	1
OVOL2	58495	no						ARUK	no		1	0	0	0	1
OXLD1	339229	no							yes		0	1	0	0	1
OXR1	55074	no					AGORA		no		1	0	0	0	1
P2RX4	5025	no						ARUK	no		1	0	0	0	1
P2RX6	9127	no						ARUK	no		1	0	0	0	1
P2RX7	5027	no						ARUK	no		1	0	0	0	1
P2RY12	64805	no					AGORA	ARUK	no		1	0	0	0	1
P2RY6	5031	no						ARUK	no		1	0	0	0	1
P3H1	64175	no						ARUK	no		1	0	0	0	1
P4HB	5034	no						ARUK	no		1	0	0	0	1
PAAF1	80227	no							yes		0	1	0	0	1
PACSIN1	29993	no					AGORA		no		1	0	0	0	1
PADI2	11240	no					AGORA		no		1	0	0	0	1
PAFAH1B3	5050	no					AGORA		no		1	0	0	0	1
PAK1	5058	no				harmonizome	AGORA		yes		1	1	0	0.5	2.5
PAK2	5062	no						ARUK	no		1	0	0	0	1
PALM	5064	no							yes		0	1	0	0	1
PAPOLA	10914	no					AGORA		no		1	0	0	0	1
PARK7	11315	no				harmonizome			yes		1	1	0	0.5	2.5
PARL	55486	no							yes		0	1	0	0	1
PARP9	83666	no					AGORA		no		1	0	0	0	1
PARVA	55742	no						ARUK	no		1	0	0	0	1
PATZ1	23598	no						ARUK	no		1	0	0	0	1
PAWR	5074	no				harmonizome			no		1	0	0	0	1
PAX2	5076	no						ARUK	no		1	0	0	0	1
PAX6	5080	no					AGORA	ARUK	no		1	0	0	0	1
PAX7	5081	no						ARUK	no		1	0	0	0	1
PAX8	7849	no						ARUK	no		1	0	0	0	1
PBX1	5087	no						ARUK	no		1	0	0	0	1
PCDH11X	27328					harmonizome			no		1	0	0	0	1
PCED1B	91523	no							yes		0	1	0	0	1
PCMT1	5110	no				harmonizome			no		1	0	0	0	1
PCP4	5121	no							yes		0	1	0	0	1
PCSK1	5122	no				harmonizome			yes		1	1	0	0.5	2.5
PCSK2	5126	no				harmonizome			no		1	0	0	0	1
PDAP1	11333	no							yes		0	1	0	0	1
PDE6B	5158	no							yes		0	1	0	0	1
PDHA1	5160						AGORA		yes		1	1	0	0.5	2.5
PDHB	5162	no					AGORA		no		1	0	0	0	1
PDIA2	64714	no				harmonizome			no		1	0	0	0	1
PDK1	5163	no				harmonizome			no		1	0	0	0	1
PDK3	5165								yes		0	1	0	0	1
PDSS1	23590	no							yes		0	1	0	0	1
PDZD11	51248								yes		0	1	0	0	1
PDZD4	57595								yes		0	1	0	0	1
PDZK1	5174	no						ARUK	no		1	0	0	0	1
PEBP1	5037	no							yes		0	1	0	0	1
PEBP4	157310	no							yes		0	1	0	0	1
PECAM1	5175	no						ARUK	no		1	0	0	0	1
PELI1	57162	no						ARUK	no		1	0	0	0	1
PER1	5187	no							yes		0	1	0	0	1
PEX11B	8799	no							yes		0	1	0	0	1
PFKFB2	5208	yes							no	GWAS_chromatin_neuron	0	0	1	0	1
PFKP	5214	no					AGORA		no		1	0	0	0	1
PGLS	25796	no					AGORA		no		1	0	0	0	1
PGM2L1	283209	no					AGORA		no		1	0	0	0	1
PGRMC1	10857							ARUK	no		1	0	0	0	1
PHB	5245	yes							yes		0	1	1	0.5	2.5
PHF1	5252	no						ARUK	no		1	0	0	0	1
PHF24	23349	no					AGORA		no		1	0	0	0	1
PHGDH	26227	no					AGORA		no		1	0	0	0	1
PHLDB2	90102	no							yes		0	1	0	0	1
PHYKPL	85007	no							yes		0	1	0	0	1
PI4KB	5298	no							yes		0	1	0	0	1
PIAS4	51588	no							yes		0	1	0	0	1
PICALM	8301	yes				harmonizome	AGORA	ARUK	no	GWAS_chromatin_neuron	1	0	1	0.5	2.5
PIGL	9487	no							yes		0	1	0	0	1
PIGZ	80235	no							yes		0	1	0	0	1
PIK3C2A	5286	no							yes		0	1	0	0	1
PIK3C3	5289	no			KEGG_AD_PATHWAY				no		1	0	0	0	1
PIK3CA	5290	no			KEGG_AD_PATHWAY		AGORA		no		1	0	0	0	1
PIK3CB	5291	no					AGORA		no		1	0	0	0	1
PIK3R3	8503	no						ARUK	no		1	0	0	0	1
PIK3R4	30849	no			KEGG_AD_PATHWAY				no		1	0	0	0	1
PIN1	5300	no				harmonizome		ARUK	no		1	0	0	0	1
PIP5K1C	23396	no							yes		0	1	0	0	1
PIP5KL1	138429	no						ARUK	no		1	0	0	0	1
PISD	23761	no							yes		0	1	0	0	1
PKNOX1	5316	no						ARUK	no		1	0	0	0	1
PKNOX2	63876	no						ARUK	no		1	0	0	0	1
PLA2G4A	5321	no				harmonizome			yes		1	1	0	0.5	2.5
PLAT	5327	no				harmonizome			no		1	0	0	0	1
PLAUR	5329	no						ARUK	no		1	0	0	0	1
PLCB1	23236	no					AGORA		no		1	0	0	0	1
PLCB2	5330	no			KEGG_AD_PATHWAY				no		1	0	0	0	1
PLCG2	5336	yes					AGORA		no		1	0	1	0.5	2.5
PLD1	5337	no							yes		0	1	0	0	1
PLEC	5339	no					AGORA		yes		1	1	0	0.5	2.5
PLEKHA7	144100	no						ARUK	no		1	0	0	0	1
PLEKHB2	55041	no							yes		0	1	0	0	1
PLEKHH1	57475	no					AGORA		no		1	0	0	0	1
PLLP	51090	no					AGORA		no		1	0	0	0	1
PLP1	5354						AGORA		no		1	0	0	0	1
PLPPR4	9890	no					AGORA		no		1	0	0	0	1
PLTP	5360	no						ARUK	no		1	0	0	0	1
PLXNA1	5361	no					AGORA		no		1	0	0	0	1
PLXNB1	5364	no					AGORA		no		1	0	0	0	1
PNMA2	10687	no					AGORA		no		1	0	0	0	1
PNPLA6	10908	no							yes		0	1	0	0	1
POLG	5428	no				harmonizome			yes		1	1	0	0.5	2.5
POLR2E	5434	yes		GWAS_emagma					no		0	0	1	0	1
POLR2K	5440	no							yes		0	1	0	0	1
POLR3F	10621	no							yes		0	1	0	0	1
POLR3K	51728	no							yes		0	1	0	0	1
POMC	5443	no				harmonizome			no		1	0	0	0	1
PON2	5445	no				harmonizome			no		1	0	0	0	1
POP1	10940	no							yes		0	1	0	0	1
POP5	51367	no							yes		0	1	0	0	1
POP7	10248	no							yes		0	1	0	0	1
POU2F2	5452	no						ARUK	no		1	0	0	0	1
POU2F3	25833	no						ARUK	no		1	0	0	0	1
POU3F1	5453	no						ARUK	no		1	0	0	0	1
POU3F2	5454	no						ARUK	no		1	0	0	0	1
POU6F1	5463	no						ARUK	no		1	0	0	0	1
PPARA	5465	no					AGORA	ARUK	no		1	0	0	0	1
PPARD	5467	no						ARUK	no		1	0	0	0	1
PPARG	5468	no				harmonizome		ARUK	no		1	0	0	0	1
PPARGC1A	10891	no						ARUK	no		1	0	0	0	1
PPFIA3	8541	no							yes		0	1	0	0	1
PPID	5481	no			KEGG_AD_PATHWAY				no		1	0	0	0	1
PPIH	10465	no							yes		0	1	0	0	1
PPIL3	53938	no							yes		0	1	0	0	1
PPM1F	9647	no						ARUK	no		1	0	0	0	1
PPP1CA	5499	no						ARUK	no		1	0	0	0	1
PPP1CC	5501	no					AGORA		no		1	0	0	0	1
PPP1R18	170954	no					AGORA		no		1	0	0	0	1
PPP1R2	5504	no							yes		0	1	0	0	1
PPP1R7	5510	no					AGORA		no		1	0	0	0	1
PPP2CB	5516	no						ARUK	no		1	0	0	0	1
PPP2R2B	5521	no				harmonizome			no		1	0	0	0	1
PPP3CA	5530	no			KEGG_AD_PATHWAY		AGORA	ARUK	no		1	0	0	0	1
PPP3CA	5530	no			KEGG_AD_PATHWAY		AGORA	ARUK	no		1	0	0	0	1
PPP5C	5536	no						ARUK	no		1	0	0	0	1
PRDM10	56980	no						ARUK	no		1	0	0	0	1
PRDM12	59335	no						ARUK	no		1	0	0	0	1
PRDM16	63976	no						ARUK	no		1	0	0	0	1
PRDM2	7799	no						ARUK	no		1	0	0	0	1
PRDM4	11108	no						ARUK	no		1	0	0	0	1
PRDM5	11107	no							yes		0	1	0	0	1
PRDM6	93166	no						ARUK	no		1	0	0	0	1
PRDX1	5052	no				harmonizome	AGORA		no		1	0	0	0	1
PRDX3	10935	no				harmonizome			no		1	0	0	0	1
PRDX5	25824	no							yes		0	1	0	0	1
PRDX6	9588	no					AGORA		no		1	0	0	0	1
PREPL	9581	no					AGORA		no		1	0	0	0	1
PREX1	57580	no					AGORA		no		1	0	0	0	1
PRKAA1	5562	no						ARUK	no		1	0	0	0	1
PRKAA2	5563	no						ARUK	no		1	0	0	0	1
PRKACA	5566	no				harmonizome		ARUK	no		1	0	0	0	1
PRKAG1	5571	no							yes		0	1	0	0	1
PRKAR2B	5577	no					AGORA		no		1	0	0	0	1
PRKCA	5578	no						ARUK	no		1	0	0	0	1
PRKCD	5580	no				harmonizome			no		1	0	0	0	1
PRKD1	5587	no						ARUK	no		1	0	0	0	1
PRMT3	10196	no							yes		0	1	0	0	1
PRMT8	56341	no							yes		0	1	0	0	1
PRNP	5621	no				harmonizome		ARUK	yes		1	1	0	0.5	2.5
PROX1	5629	no						ARUK	no		1	0	0	0	1
PRR13	54458	no							yes		0	1	0	0	1
PRRC2C	23215	no							yes		0	1	0	0	1
PRRX1	5396	no						ARUK	no		1	0	0	0	1
PRRX2	51450	no						ARUK	no		1	0	0	0	1
PRSS36	146547	yes		GWAS_emagma					no		0	0	1	0	1
PSAP	5660	no					AGORA		no		1	0	0	0	1
PSD	5662	no							yes		0	1	0	0	1
PSEN1	5663	no			KEGG_AD_PATHWAY	harmonizome		ARUK	no		1	0	0	0	1
PSEN1	5663	no			KEGG_AD_PATHWAY	harmonizome		ARUK	no		1	0	0	0	1
PSEN1	5663	no			KEGG_AD_PATHWAY	harmonizome		ARUK	no		1	0	0	0	1
PSEN2	5664	no				harmonizome		ARUK	no		1	0	0	0	1
PSMA1	5682	no			KEGG_AD_PATHWAY				no		1	0	0	0	1
PSMA3	5684	no						ARUK	no		1	0	0	0	1
PSMA5	5686	no							yes		0	1	0	0	1
PSMA7	5688	no							yes		0	1	0	0	1
PSMB6	5694	no							yes		0	1	0	0	1
PSMB7	5695	no							yes		0	1	0	0	1
PSMB9	5698	no							no	GWAS_chromatin_neuron	0	0	1	0	1
PSMC1	5700	no			KEGG_AD_PATHWAY				yes		1	1	0	0.5	2.5
PSMC3	5702	yes	GWAS_pathway						no	GWAS_chromatin_neuron	0	0	1	0	1
PSMD1	5707	no						ARUK	no		1	0	0	0	1
PSMD7	5713	no							yes		0	1	0	0	1
PSPH	5723	no					AGORA		no		1	0	0	0	1
PTEN	5728	no						ARUK	no		1	0	0	0	1
PTGDS	5730	no				harmonizome			no		1	0	0	0	1
PTGES2	80142	no				harmonizome			no		1	0	0	0	1
PTGES3	10728	no				harmonizome			no		1	0	0	0	1
PTGS2	5743	no			KEGG_AD_PATHWAY	harmonizome			no		1	0	0	0	1
PTK2	5747	no						ARUK	no		1	0	0	0	1
PTK2B	2185	yes	GWAS_pathway					ARUK	no	GWAS_chromatin_neuron	1	0	1	0.5	2.5
PTN	5764	no					AGORA		no		1	0	0	0	1
PTPDC1	138639	no							yes		0	1	0	0	1
PTPN11	5781	no						ARUK	no		1	0	0	0	1
PTPN13	5783	no						ARUK	no		1	0	0	0	1
PTPN14	5784	no							yes		0	1	0	0	1
PTPN5	84867	no				harmonizome			no		1	0	0	0	1
PTPN6	5777	no						ARUK	no		1	0	0	0	1
PTPRB	5787	no						ARUK	no		1	0	0	0	1
PTPRC	5788	no						ARUK	no		1	0	0	0	1
PTPRJ	5795	no						ARUK	no		1	0	0	0	1
PTPRN	5798	no							yes		0	1	0	0	1
PTPRO	5800	no						ARUK	no		1	0	0	0	1
PTPRR	5801	no					AGORA		no		1	0	0	0	1
PTPRT	11122	no						ARUK	no		1	0	0	0	1
PTPRZ1	5803	no					AGORA		no		1	0	0	0	1
PTRH1	138428	no							yes		0	1	0	0	1
PTS	5805	no							yes		0	1	0	0	1
PTTG1IP	754	no					AGORA		no		1	0	0	0	1
PVR	5817	yes		GWAS_emagma					no	GWAS_chromatin_neuron	0	0	1	0	1
PXN	5829	no						ARUK	no		1	0	0	0	1
PZP	5858	no				harmonizome			no		1	0	0	0	1
QPCT	25797	no		GWAS_emagma		harmonizome			no		1	0	1	0.5	2.5
QRICH2	84074	no							yes		0	1	0	0	1
QRSL1	55278	no							yes		0	1	0	0	1
RAB11A	8766	no						ARUK	yes		1	1	0	0.5	2.5
RAB11B	9230	no						ARUK	no		1	0	0	0	1
RAB1A	5861	no							yes		0	1	0	0	1
RAB21	23011	no					AGORA		no		1	0	0	0	1
RAB27A	5873	no				harmonizome			no		1	0	0	0	1
RAB27B	5874	no					AGORA		no		1	0	0	0	1
RAB29	8934	no				harmonizome			no		1	0	0	0	1
RAB3A	5864	no					AGORA		yes		1	1	0	0.5	2.5
RAB4A	5867	no				harmonizome			no		1	0	0	0	1
RAB5A	5868	no						ARUK	yes		1	1	0	0.5	2.5
RAB6A	5870	no				harmonizome			no		1	0	0	0	1
RAB7A	7879	no				harmonizome			no		1	0	0	0	1
RABEP1	9135	yes					AGORA		no	GWAS_chromatin_neuron	1	0	1	0.5	2.5
RABEP2	79874	no					AGORA		no		1	0	0	0	1
RABEPK	10244	no							yes		0	1	0	0	1
RABGAP1L	9910	no				harmonizome			no		1	0	0	0	1
RABL6	55684	no							yes		0	1	0	0	1
RAC1	5879	no						ARUK	no		1	0	0	0	1
RALYL	138046	no							yes		0	1	0	0	1
RAMP1	10267	no						ARUK	no		1	0	0	0	1
RAMP2	10266	no						ARUK	no		1	0	0	0	1
RAMP3	10268	no						ARUK	no		1	0	0	0	1
RAN	5901	no							yes		0	1	0	0	1
RANBP1	5902	no							yes		0	1	0	0	1
RANBP9	10048	no				harmonizome		ARUK	no		1	0	0	0	1
RAP1B	5908	no						ARUK	no		1	0	0	0	1
RAPGEF6	51735	no						ARUK	no		1	0	0	0	1
RAPH1	65059	no							yes		0	1	0	0	1
RARA	5914	no						ARUK	no		1	0	0	0	1
RARB	5915	no						ARUK	no		1	0	0	0	1
RARG	5916	no						ARUK	no		1	0	0	0	1
RASD2	23551	no							yes		0	1	0	0	1
RASGEF1B	153020	no							yes		0	1	0	0	1
RASGRF1	5923	no							yes		0	1	0	0	1
RB1	5925	no						ARUK	no		1	0	0	0	1
RB1CC1	9821	no			KEGG_AD_PATHWAY				no		1	0	0	0	1
RBM14-RBM4	100526737	no							yes		0	1	0	0	1
RBP5	83758	no							yes		0	1	0	0	1
RDH11	51109	no							yes		0	1	0	0	1
RECK	8434	no							yes		0	1	0	0	1
REEP2	51308	no							yes		0	1	0	0	1
RELA	5970	no						ARUK	no		1	0	0	0	1
RELB	5971	yes	GWAS_pathway					ARUK	no	GWAS_chromatin_neuron	1	0	1	0.5	2.5
RELN	5649	no				harmonizome			no		1	0	0	0	1
RET	5979	no					AGORA		no		1	0	0	0	1
REXO4	57109	no						ARUK	no		1	0	0	0	1
RFNG	5986	no							yes		0	1	0	0	1
RFX1	5989	no						ARUK	no		1	0	0	0	1
RFX2	5990	no						ARUK	no		1	0	0	0	1
RFX3	5991	no						ARUK	no		1	0	0	0	1
RFX4	5992	no						ARUK	no		1	0	0	0	1
RFX5	5993	no						ARUK	no		1	0	0	0	1
RFX7	64864	no						ARUK	no		1	0	0	0	1
RFXANK	8625	no						ARUK	no		1	0	0	0	1
RGS4	5999	no							yes		0	1	0	0	1
RHBDF2	79651	no				harmonizome			no		1	0	0	0	1
RHOA	387	no						ARUK	no		1	0	0	0	1
RHOV	171177	no							yes		0	1	0	0	1
RHOXF1	158800							ARUK	no		1	0	0	0	1
RIC1	57589	no							yes		0	1	0	0	1
RICTOR	253260	no						ARUK	no		1	0	0	0	1
RIMS2	9699	no					AGORA		no		1	0	0	0	1
RIN3	79890	no					AGORA	ARUK	yes		1	1	0	0.5	2.5
RIPK1	8737	no						ARUK	yes		1	1	0	0.5	2.5
RITA1	84934	no							yes		0	1	0	0	1
RMND1	55005	no							yes		0	1	0	0	1
RNF208	727800	no							yes		0	1	0	0	1
RNF4	6047	no						ARUK	no		1	0	0	0	1
RNF40	9810	no		GWAS_emagma					no		0	0	1	0	1
RNH1	6050	no							yes		0	1	0	0	1
ROBO1	6091	no					AGORA		no		1	0	0	0	1
ROCK1	6093	no						ARUK	no		1	0	0	0	1
ROCK2	9475	no						ARUK	no		1	0	0	0	1
RORB	6096	no						ARUK	no		1	0	0	0	1
RPAIN	84268	no							yes	GWAS_chromatin_neuron	0	1	1	0.5	2.5
RPH3A	22895	no					AGORA		yes		1	1	0	0.5	2.5
RPL15	6138	no							yes		0	1	0	0	1
RPL26L1	51121	no							yes		0	1	0	0	1
RPL29	6159	no							yes		0	1	0	0	1
RPL36AL	6166	no							yes		0	1	0	0	1
RPP25L	138716	no							yes		0	1	0	0	1
RPP38	10557	no							yes		0	1	0	0	1
RPRML	388394	no							yes		0	1	0	0	1
RPS27L	51065	no							no	GWAS_chromatin_neuron	0	0	1	0	1
RPS3A	6189	no				harmonizome			no		1	0	0	0	1
RPS6KA2	6196	no					AGORA		no		1	0	0	0	1
RPS6KA3	6197							ARUK	no		1	0	0	0	1
RPUSD3	285367	no							yes		0	1	0	0	1
RRM1	6240	no					AGORA		no		1	0	0	0	1
RRM2B	50484	no					AGORA		no		1	0	0	0	1
RTCB	51493	no							yes		0	1	0	0	1
RTF1	23168	no							yes		0	1	0	0	1
RTN1	6252	no					AGORA		no		1	0	0	0	1
RTN2	6253	no							yes		0	1	0	0	1
RTN3	10313	no			KEGG_AD_PATHWAY		AGORA		no		1	0	0	0	1
RTN4	57142	no				harmonizome	AGORA		yes		1	1	0	0.5	2.5
RTN4R	65078	no				harmonizome			no		1	0	0	0	1
RTN4RL2	349667	yes							yes		0	1	1	0.5	2.5
RUFY3	22902	no					AGORA		no		1	0	0	0	1
RUNX2	860	no						ARUK	no		1	0	0	0	1
RXRA	6256	no					AGORA	ARUK	no		1	0	0	0	1
RXRB	6257	no						ARUK	no		1	0	0	0	1
RYR3	6263	no			KEGG_AD_PATHWAY				no		1	0	0	0	1
S100A6	6277	no					AGORA		yes		1	1	0	0.5	2.5
SAMD12	401474	no						ARUK	no		1	0	0	0	1
SAP18	10284	no							yes		0	1	0	0	1
SASH1	23328	no					AGORA		no		1	0	0	0	1
SATB2	23314	no						ARUK	no		1	0	0	0	1
SC5D	6309	no							no	GWAS_chromatin_neuron	0	0	1	0	1
SCAND1	51282	no							yes		0	1	0	0	1
SCARA3	51435	no					AGORA		no	GWAS_chromatin_neuron	1	0	1	0.5	2.5
SCARB1	949	yes						ARUK	no		1	0	1	0.5	2.5
SCARB2	950	no						ARUK	no		1	0	0	0	1
SCG3	29106	no					AGORA		no		1	0	0	0	1
SCG5	6447	no							yes		0	1	0	0	1
SCN10A	6336	no						ARUK	no		1	0	0	0	1
SCN11A	11280	no						ARUK	no		1	0	0	0	1
SCN2A	6326	no					AGORA		no		1	0	0	0	1
SCN7A	6332	no					AGORA		no		1	0	0	0	1
SCN8A	6334	no					AGORA	ARUK	no		1	0	0	0	1
SCN9A	6335	no					AGORA	ARUK	no		1	0	0	0	1
SCNM1	79005	no							yes		0	1	0	0	1
SCO2	9997	no				harmonizome			no		1	0	0	0	1
SCRN2	90507	no							yes		0	1	0	0	1
SCRT1	83482	no						ARUK	yes		1	1	0	0.5	2.5
SCUBE3	222663	no							yes		0	1	0	0	1
SDHA	6389	no			KEGG_AD_PATHWAY		AGORA		no		1	0	0	0	1
SDHAF3	57001	no							yes		0	1	0	0	1
SEC61B	10952	no							yes		0	1	0	0	1
SEMA3A	10371	no						ARUK	no		1	0	0	0	1
SEMA3B	7869	no						ARUK	no		1	0	0	0	1
SEMA3F	6405	no					AGORA		no		1	0	0	0	1
SEMA6B	10501	no							yes		0	1	0	0	1
SENP1	29843	no					AGORA		no		1	0	0	0	1
SERPINA3	12	no				harmonizome	AGORA		no		1	0	0	0	1
SERPINI1	5274	no				harmonizome		ARUK	no		1	0	0	0	1
SESN3	143686	no							yes		0	1	0	0	1
SET	6418	no						ARUK	no		1	0	0	0	1
SETD1A	9739	yes							yes		0	1	1	0.5	2.5
SF3B5	83443	no							yes		0	1	0	0	1
SFRP1	6422	no					AGORA		no		1	0	0	0	1
SFXN4	119559	no							yes		0	1	0	0	1
SGIP1	84251	no					AGORA		no		1	0	0	0	1
SGPL1	8879	no					AGORA		no		1	0	0	0	1
SGPP1	81537	no					AGORA		no		1	0	0	0	1
SGTB	54557	no							yes		0	1	0	0	1
SH2B3	10019	no						ARUK	no		1	0	0	0	1
SH3GL1	6455	no							yes		0	1	0	0	1
SH3GL2	6456	no						ARUK	no		1	0	0	0	1
SH3GLB2	56904	no					AGORA		no		1	0	0	0	1
SH3YL1	26751	no							yes		0	1	0	0	1
SHC2	25759	no							yes		0	1	0	0	1
SHOX	6473							ARUK	no		1	0	0	0	1
SIN3A	25942	no						ARUK	no		1	0	0	0	1
SIRPA	140885	no						ARUK	no		1	0	0	0	1
SIRT1	23411	no				harmonizome		ARUK	no		1	0	0	0	1
SIRT2	22933	no				harmonizome			no		1	0	0	0	1
SIRT3	23410	no				harmonizome			no		1	0	0	0	1
SIRT5	23408	no				harmonizome			no		1	0	0	0	1
SIX4	51804	no						ARUK	no		1	0	0	0	1
SKAP1	8631	no						ARUK	no		1	0	0	0	1
SLC12A2	6558	no						ARUK	no		1	0	0	0	1
SLC12A5	57468	no						ARUK	no		1	0	0	0	1
SLC12A6	9990	no						ARUK	no		1	0	0	0	1
SLC12A7	10723	no						ARUK	no		1	0	0	0	1
SLC13A3	64849	no						ARUK	no		1	0	0	0	1
SLC15A2	6565	no						ARUK	no		1	0	0	0	1
SLC16A1	6566	no						ARUK	no		1	0	0	0	1
SLC16A10	117247	no						ARUK	no		1	0	0	0	1
SLC16A12	387700	no						ARUK	no		1	0	0	0	1
SLC16A2	6567							ARUK	no		1	0	0	0	1
SLC16A3	9123	no						ARUK	no		1	0	0	0	1
SLC16A7	9194	no						ARUK	no		1	0	0	0	1
SLC16A8	23539	no						ARUK	no		1	0	0	0	1
SLC17A7	57030	no							yes		0	1	0	0	1
SLC19A1	6573	no				harmonizome		ARUK	no		1	0	0	0	1
SLC1A1	6505	no				harmonizome		ARUK	no		1	0	0	0	1
SLC1A2	6506	no				harmonizome	AGORA	ARUK	no		1	0	0	0	1
SLC1A3	6507	no						ARUK	no		1	0	0	0	1
SLC1A4	6509	no						ARUK	no		1	0	0	0	1
SLC1A6	6511	no						ARUK	no		1	0	0	0	1
SLC22A1	6580	no						ARUK	no		1	0	0	0	1
SLC22A18	5002	no						ARUK	no		1	0	0	0	1
SLC22A2	6582	no						ARUK	no		1	0	0	0	1
SLC22A23	63027	no					AGORA		no		1	0	0	0	1
SLC22A4	6583	no						ARUK	no		1	0	0	0	1
SLC22A5	6584	no						ARUK	no		1	0	0	0	1
SLC22A6	9356	no						ARUK	no		1	0	0	0	1
SLC22A8	9376	no						ARUK	no		1	0	0	0	1
SLC24A1	9187	no						ARUK	no		1	0	0	0	1
SLC24A2	25769	no						ARUK	no		1	0	0	0	1
SLC24A3	57419	no						ARUK	no		1	0	0	0	1
SLC24A4	123041	yes				harmonizome		ARUK	no		1	0	1	0.5	2.5
SLC25A11	8402	no					AGORA		no		1	0	0	0	1
SLC25A37	51312	no							yes		0	1	0	0	1
SLC25A4	291	no			KEGG_AD_PATHWAY				no		1	0	0	0	1
SLC25A45	283130	no					AGORA		yes		1	1	0	0.5	2.5
SLC25A5	292								yes		0	1	0	0	1
SLC26A3	1811	no							yes		0	1	0	0	1
SLC27A1	376497	no						ARUK	no		1	0	0	0	1
SLC27A3	11000	no						ARUK	no		1	0	0	0	1
SLC27A4	10999	no						ARUK	no		1	0	0	0	1
SLC28A1	9154	no						ARUK	no		1	0	0	0	1
SLC28A2	9153	no						ARUK	no		1	0	0	0	1
SLC29A1	2030	no						ARUK	no		1	0	0	0	1
SLC29A2	3177	no						ARUK	no		1	0	0	0	1
SLC29A4	222962	no						ARUK	no		1	0	0	0	1
SLC2A1	6513	no				harmonizome		ARUK	no		1	0	0	0	1
SLC2A13	114134	no						ARUK	no		1	0	0	0	1
SLC2A14	144195	no				harmonizome			no		1	0	0	0	1
SLC2A3	6515	no				harmonizome		ARUK	no		1	0	0	0	1
SLC2A8	29988	no					AGORA		no		1	0	0	0	1
SLC30A3	7781	no					AGORA		no		1	0	0	0	1
SLC35B1	10237	no							yes		0	1	0	0	1
SLC35C2	51006	no							yes		0	1	0	0	1
SLC36A1	206358	no						ARUK	no		1	0	0	0	1
SLC38A1	81539	no						ARUK	no		1	0	0	0	1
SLC38A2	54407	no					AGORA	ARUK	no		1	0	0	0	1
SLC39A13	91252	yes		GWAS_emagma					no	GWAS_chromatin_neuron	0	0	1	0	1
SLC39A6	25800	no				harmonizome			no		1	0	0	0	1
SLC3A2	6520	no						ARUK	no		1	0	0	0	1
SLC43A1	8501	no						ARUK	no		1	0	0	0	1
SLC43A2	124935	no						ARUK	no		1	0	0	0	1
SLC44A1	23446	no						ARUK	no		1	0	0	0	1
SLC44A2	57153	no						ARUK	no		1	0	0	0	1
SLC46A1	113235	no						ARUK	no		1	0	0	0	1
SLC47A1	55244	no						ARUK	no		1	0	0	0	1
SLC4A10	57282	no					AGORA		no		1	0	0	0	1
SLC4A3	6508	no						ARUK	no		1	0	0	0	1
SLC4A4	8671	no						ARUK	no		1	0	0	0	1
SLC4A7	9497	no						ARUK	no		1	0	0	0	1
SLC4A8	9498	no						ARUK	no		1	0	0	0	1
SLC5A6	8884	no						ARUK	no		1	0	0	0	1
SLC6A1	6529	no						ARUK	no		1	0	0	0	1
SLC6A11	6538	no						ARUK	no		1	0	0	0	1
SLC6A12	6539	no						ARUK	no		1	0	0	0	1
SLC6A13	6540	no						ARUK	no		1	0	0	0	1
SLC6A17	388662	no						ARUK	no		1	0	0	0	1
SLC6A20	54716	no						ARUK	no		1	0	0	0	1
SLC6A4	6532	no				harmonizome		ARUK	no		1	0	0	0	1
SLC6A6	6533	no						ARUK	no		1	0	0	0	1
SLC6A8	6535							ARUK	no		1	0	0	0	1
SLC6A9	6536	no						ARUK	no		1	0	0	0	1
SLC7A1	6541	no						ARUK	no		1	0	0	0	1
SLC7A2	6542	no						ARUK	no		1	0	0	0	1
SLC7A5	8140	no						ARUK	no		1	0	0	0	1
SLC7A6	9057	no						ARUK	no		1	0	0	0	1
SLC7A8	23428	no						ARUK	no		1	0	0	0	1
SLC8A1	6546	no				harmonizome		ARUK	no		1	0	0	0	1
SLC8A2	6543	no					AGORA	ARUK	no		1	0	0	0	1
SLC8A3	6547	no						ARUK	no		1	0	0	0	1
SLC9A3R1	9368	no						ARUK	no		1	0	0	0	1
SLC9A3R2	9351	no						ARUK	no		1	0	0	0	1
SLCO1A2	6579	no					AGORA		no		1	0	0	0	1
SLCO2B1	11309	no						ARUK	no		1	0	0	0	1
SLCO3A1	28232	no						ARUK	no		1	0	0	0	1
SLCO5A1	81796	no						ARUK	no		1	0	0	0	1
SLIT2	9353	no					AGORA		no		1	0	0	0	1
SLIT3	6586	no					AGORA		no		1	0	0	0	1
SLITRK4	139065						AGORA		no		1	0	0	0	1
SMAD2	4087	no						ARUK	no		1	0	0	0	1
SMAD3	4088	no						ARUK	no		1	0	0	0	1
SMAD4	4089	no					AGORA		no		1	0	0	0	1
SMAD5	4090	no						ARUK	no		1	0	0	0	1
SMAD6	4091	no						ARUK	no		1	0	0	0	1
SMG5	23381	no							yes		0	1	0	0	1
SMO	6608	no						ARUK	no		1	0	0	0	1
SNAI2	6591	no						ARUK	no		1	0	0	0	1
SNAI3	333929	no						ARUK	no		1	0	0	0	1
SNAP25	6616	no					AGORA	ARUK	no		1	0	0	0	1
SNAP91	9892	no					AGORA		no		1	0	0	0	1
SNAPC1	6617	no						ARUK	no		1	0	0	0	1
SNAPC2	6618	no						ARUK	no		1	0	0	0	1
SNAPC3	6619	no						ARUK	no		1	0	0	0	1
SNAPC4	6621	no						ARUK	no		1	0	0	0	1
SNCA	6622	no			KEGG_AD_PATHWAY	harmonizome	AGORA	ARUK	no		1	0	0	0	1
SNCG	6623	no							yes		0	1	0	0	1
SNPH	9751	no							yes		0	1	0	0	1
SNRNP25	79622	no							yes		0	1	0	0	1
SNRPA1	6627	no							yes		0	1	0	0	1
SNTB1	6641	no					AGORA		no		1	0	0	0	1
SNTG1	54212	no						ARUK	yes		1	1	0	0.5	2.5
SNTG2	54221	no						ARUK	no		1	0	0	0	1
SNU13	4809	no							yes		0	1	0	0	1
SNUPN	10073	no							yes		0	1	0	0	1
SNX1	6642	no				harmonizome			no		1	0	0	0	1
SNX6	58533	no						ARUK	no		1	0	0	0	1
SOD1	6647	no				harmonizome			yes		1	1	0	0.5	2.5
SORCS1	114815	no				harmonizome			no		1	0	0	0	1
SORCS2	57537	no							yes		0	1	0	0	1
SORL1	6653	yes				harmonizome		ARUK	no	GWAS_chromatin_neuron	1	0	1	0.5	2.5
SOX12	6666	no						ARUK	no		1	0	0	0	1
SOX4	6659	no						ARUK	no		1	0	0	0	1
SOX7	83595	no						ARUK	no		1	0	0	0	1
SOX8	30812	no						ARUK	no		1	0	0	0	1
SOX9	6662	no						ARUK	no		1	0	0	0	1
SP1	6667	no				harmonizome	AGORA	ARUK	no		1	0	0	0	1
SP2	6668	no						ARUK	no		1	0	0	0	1
SP3	6670	no						ARUK	no		1	0	0	0	1
SPAG7	9552	yes							yes		0	1	1	0.5	2.5
SPAG8	26206	no							yes		0	1	0	0	1
SPAST	6683	no						ARUK	no		1	0	0	0	1
SPATA2	9825	no							yes		0	1	0	0	1
SPCS1	28972	no					AGORA		yes		1	1	0	0.5	2.5
SPDYE3	441272	no							yes		0	1	0	0	1
SPDYE5	442590	no							yes		0	1	0	0	1
SPEN	23013	no							yes		0	1	0	0	1
SPG11	80208	no							yes		0	1	0	0	1
SPG7	6687	no					AGORA		no		1	0	0	0	1
SPI1	6688	yes					AGORA	ARUK	no		1	0	1	0.5	2.5
SPON1	10418	no				harmonizome			no		1	0	0	0	1
SPP1	6696	no						ARUK	no		1	0	0	0	1
SPPL2B	56928	no				harmonizome			no		1	0	0	0	1
SPRED1	161742	no						ARUK	no		1	0	0	0	1
SPTB	6710	no							yes		0	1	0	0	1
SPTBN4	57731	no						ARUK	no		1	0	0	0	1
SPTLC3	55304	no					AGORA		no		1	0	0	0	1
SPTSSB	165679	no							yes		0	1	0	0	1
SQSTM1	8878	yes				harmonizome		ARUK	no		1	0	1	0.5	2.5
SRC	6714	no						ARUK	no		1	0	0	0	1
SREBF1	6720	no					AGORA	ARUK	no		1	0	0	0	1
SREBF2	6721	no					AGORA	ARUK	no		1	0	0	0	1
SREK1	140890	no				harmonizome			no		1	0	0	0	1
SREK1IP1	285672	no				harmonizome			no		1	0	0	0	1
SRF	6722	no						ARUK	no		1	0	0	0	1
SRP14	6727	no							yes		0	1	0	0	1
SRPK1	6732	no							yes		0	1	0	0	1
SRR	63826	no					AGORA		no		1	0	0	0	1
SRSF2	6427	no					AGORA	ARUK	no		1	0	0	0	1
SRSF6	6431	no							yes		0	1	0	0	1
SSBP4	170463	yes							yes		0	1	1	0.5	2.5
SSR2	6746	no							yes		0	1	0	0	1
SST	6750	no				harmonizome			yes		1	1	0	0.5	2.5
ST6GALNAC6	30815	no							yes		0	1	0	0	1
ST8SIA3	51046	no					AGORA		no		1	0	0	0	1
STAG3	10734	yes		GWAS_emagma					no		0	0	1	0	1
STARD10	10809	no					AGORA		no		1	0	0	0	1
STAT3	6774	no					AGORA	ARUK	no		1	0	0	0	1
STAT4	6775	no							yes		0	1	0	0	1
STAU1	6780	no					AGORA		no		1	0	0	0	1
STK11	6794	no							yes		0	1	0	0	1
STK39	27347	no						ARUK	no		1	0	0	0	1
STMN1	3925	no							yes		0	1	0	0	1
STT3A	3703	no						ARUK	no		1	0	0	0	1
STT3B	201595	no						ARUK	no		1	0	0	0	1
STX1A	6804	no					AGORA		no		1	0	0	0	1
STX6	10228	yes							yes		0	1	1	0.5	2.5
STXBP1	6812	no				harmonizome			no		1	0	0	0	1
STXBP5L	9515	no					AGORA		no		1	0	0	0	1
SUB1	10923	no							yes		0	1	0	0	1
SUCLG1	8802	no							yes		0	1	0	0	1
SULT4A1	25830	no					AGORA		no		1	0	0	0	1
SUMF1	285362	no							yes		0	1	0	0	1
SUMF2	25870	no							yes		0	1	0	0	1
SUN2	25777	no							yes		0	1	0	0	1
SUPT4H1	6827	no							yes		0	1	0	0	1
SUZ12	23512	no						ARUK	no		1	0	0	0	1
SV2B	9899	no					AGORA		no		1	0	0	0	1
SVOP	55530	no							yes		0	1	0	0	1
SYK	6850	no					AGORA	ARUK	no		1	0	0	0	1
SYN1	6853						AGORA	ARUK	yes		1	1	0	0.5	2.5
SYN2	6854	no					AGORA		no		1	0	0	0	1
SYNC	81493	no							yes		0	1	0	0	1
SYNGAP1	8831	no					AGORA		no		1	0	0	0	1
SYNPO	11346	no					AGORA		no		1	0	0	0	1
SYNPO2	171024	no						ARUK	no		1	0	0	0	1
SYP	6855						AGORA		no		1	0	0	0	1
SYT1	6857	no					AGORA	ARUK	no		1	0	0	0	1
[truncated: 326 more rows]

## Sheet: Ast
SYMBOL	ENTREZID	GWAS_significant	GWAS_pathway	GWAS_emagma	KEGG	harmonizome	AGORA	ARUK	Mathys_sig	LiteratureScore	ExpressionScore	GeneticsScore	DiversificationScore	DiseaseScore
ABCA1	19	no				harmonizome		ARUK	no	1	0	0	0	1
ABCA2	20	no				harmonizome		ARUK	no	1	0	0	0	1
ABCA3	21	no						ARUK	no	1	0	0	0	1
ABCA7	10347	yes				harmonizome	AGORA	ARUK	no	1	0	1	0.5	2.5
ABCC1	4363	no						ARUK	no	1	0	0	0	1
ABCC10	89845	no						ARUK	no	1	0	0	0	1
ABCC4	10257	no				harmonizome		ARUK	no	1	0	0	0	1
ABCC5	10057	no						ARUK	no	1	0	0	0	1
ABCC8	6833	no						ARUK	no	1	0	0	0	1
ABCC9	10060	no				harmonizome		ARUK	no	1	0	0	0	1
ABI1	10006	no						ARUK	no	1	0	0	0	1
ABI2	10152	no						ARUK	no	1	0	0	0	1
ABL1	25	no				harmonizome		ARUK	no	1	0	0	0	1
ABL2	27	no						ARUK	no	1	0	0	0	1
ACAT1	38	no						ARUK	no	1	0	0	0	1
ACO1	48	no				harmonizome			no	1	0	0	0	1
ACO2	50	no					AGORA		no	1	0	0	0	1
ACSL1	2180	no					AGORA	ARUK	no	1	0	0	0	1
ACTB	60	yes	GWAS_pathway					ARUK	no	1	0	1	0.5	2.5
ACTG1	71	no						ARUK	no	1	0	0	0	1
ACTN1	87	no					AGORA		no	1	0	0	0	1
ACTN2	88	no					AGORA		no	1	0	0	0	1
ACVR1	90	no						ARUK	no	1	0	0	0	1
ADAM10	102	yes	GWAS_pathway		KEGG_AD_PATHWAY	harmonizome		ARUK	no	1	0	1	0.5	2.5
ADAM17	6868	no						ARUK	no	1	0	0	0	1
ADAMTSL3	57188	no							yes	0	1	0	0	1
ADM	133	no						ARUK	no	1	0	0	0	1
ADNP	23394	no						ARUK	no	1	0	0	0	1
ADRA1A	148	no						ARUK	no	1	0	0	0	1
AGO2	27161	no						ARUK	no	1	0	0	0	1
AHNAK	79026	no							yes	0	1	0	0	1
AIFM1	9131					harmonizome	AGORA		no	1	0	0	0	1
AK1	203	no					AGORA		no	1	0	0	0	1
AK4	205	no					AGORA		no	1	0	0	0	1
AKT1	207	no			KEGG_AD_PATHWAY	harmonizome	AGORA	ARUK	no	1	0	0	0	1
ALK	238	no					AGORA		no	1	0	0	0	1
AMBRA1	55626	no			KEGG_AD_PATHWAY				no	1	0	0	0	1
ANGPT1	284	no						ARUK	no	1	0	0	0	1
ANGPTL4	51129	no						ARUK	no	1	0	0	0	1
ANK3	288	no						ARUK	no	1	0	0	0	1
ANKS1B	56899	no					AGORA		no	1	0	0	0	1
ANO6	196527	no					AGORA		no	1	0	0	0	1
ANXA4	307	no				harmonizome			no	1	0	0	0	1
ANXA5	308	no					AGORA		no	1	0	0	0	1
AP2A1	160	no					AGORA	ARUK	no	1	0	0	0	1
AP2A2	161	yes	GWAS_pathway					ARUK	no	1	0	1	0.5	2.5
AP2B1	163	no					AGORA	ARUK	no	1	0	0	0	1
AP2S1	1175	no						ARUK	no	1	0	0	0	1
AP3B2	8120	no					AGORA		no	1	0	0	0	1
AP3D1	8943	no					AGORA		no	1	0	0	0	1
APBA1	320	no				harmonizome			no	1	0	0	0	1
APBB1	322	no			KEGG_AD_PATHWAY			ARUK	no	1	0	0	0	1
APBB2	323	no				harmonizome		ARUK	no	1	0	0	0	1
APBB3	10307	no						ARUK	no	1	0	0	0	1
APC	324	no			KEGG_AD_PATHWAY				no	1	0	0	0	1
APEX1	328	no						ARUK	no	1	0	0	0	1
APH1A	51107	no			KEGG_AD_PATHWAY	harmonizome		ARUK	no	1	0	0	0	1
APH1B	83464	yes						ARUK	no	1	0	1	0.5	2.5
APLP1	333	no						ARUK	no	1	0	0	0	1
APLP2	334	no				harmonizome			no	1	0	0	0	1
APOE	348	yes	GWAS_pathway		KEGG_AD_PATHWAY	harmonizome	AGORA	ARUK	no	1	0	1	0.5	2.5
APP	351	no			KEGG_AD_PATHWAY	harmonizome		ARUK	no	1	0	0	0	1
AQP1	358	no				harmonizome			no	1	0	0	0	1
AR	367							ARUK	no	1	0	0	0	1
ARHGAP26	23092	no					AGORA		no	1	0	0	0	1
ARHGAP35	2909	no						ARUK	no	1	0	0	0	1
ARNT2	9915	no						ARUK	no	1	0	0	0	1
ARNTL	406	no						ARUK	no	1	0	0	0	1
ARX	170302							ARUK	no	1	0	0	0	1
ASCL1	429	no						ARUK	no	1	0	0	0	1
ATCAY	85300	no					AGORA		no	1	0	0	0	1
ATF2	1386	no				harmonizome		ARUK	no	1	0	0	0	1
ATF4	468	no			KEGG_AD_PATHWAY	harmonizome		ARUK	no	1	0	0	0	1
ATF6	22926	no			KEGG_AD_PATHWAY			ARUK	no	1	0	0	0	1
ATF6B	1388	no						ARUK	no	1	0	0	0	1
ATG13	9776	no			KEGG_AD_PATHWAY				no	1	0	0	0	1
ATG14	22863	no			KEGG_AD_PATHWAY				no	1	0	0	0	1
ATM	472	no						ARUK	no	1	0	0	0	1
ATP1A1	476	no						ARUK	no	1	0	0	0	1
ATP1A2	477	no						ARUK	no	1	0	0	0	1
ATP1B1	481	no					AGORA	ARUK	no	1	0	0	0	1
ATP1B2	482	no						ARUK	no	1	0	0	0	1
ATP1B3	483	no						ARUK	no	1	0	0	0	1
ATP2A2	488	no					AGORA	ARUK	no	1	0	0	0	1
ATP2B1	490	no				harmonizome	AGORA		no	1	0	0	0	1
ATP2B2	491	no					AGORA		no	1	0	0	0	1
ATP2B4	493	no						ARUK	no	1	0	0	0	1
ATP2C1	27032	no				harmonizome			no	1	0	0	0	1
ATP6V0A1	535	no					AGORA		no	1	0	0	0	1
ATP6V0D1	9114	no					AGORA		no	1	0	0	0	1
ATP6V1A	523	no					AGORA		no	1	0	0	0	1
ATP6V1B2	526	no					AGORA		no	1	0	0	0	1
ATP6V1E1	529	no					AGORA		no	1	0	0	0	1
ATP6V1H	51606	no					AGORA		no	1	0	0	0	1
ATP8A1	10396	no						ARUK	no	1	0	0	0	1
ATP9A	10079	no						ARUK	no	1	0	0	0	1
ATR	545	no						ARUK	no	1	0	0	0	1
B2M	567	no						ARUK	no	1	0	0	0	1
BACE1	23621	no			KEGG_AD_PATHWAY	harmonizome		ARUK	no	1	0	0	0	1
BACH2	60468	no						ARUK	no	1	0	0	0	1
BAD	572	no			KEGG_AD_PATHWAY				no	1	0	0	0	1
BAG3	9531	no						ARUK	no	1	0	0	0	1
BAG4	9530	no					AGORA		no	1	0	0	0	1
BAIAP2	10458	no					AGORA		no	1	0	0	0	1
BAMBI	25805	no						ARUK	no	1	0	0	0	1
BBX	56987	no						ARUK	no	1	0	0	0	1
BCL2	596	no				harmonizome	AGORA	ARUK	no	1	0	0	0	1
BCL6	604	no						ARUK	no	1	0	0	0	1
BCR	613	no				harmonizome			no	1	0	0	0	1
BECN1	8678	no			KEGG_AD_PATHWAY	harmonizome		ARUK	no	1	0	0	0	1
BHLHE40	8553	no						ARUK	no	1	0	0	0	1
BHLHE41	79365	no						ARUK	no	1	0	0	0	1
BICD1	636	no						ARUK	no	1	0	0	0	1
BICD2	23299	no						ARUK	no	1	0	0	0	1
BID	637	no			KEGG_AD_PATHWAY				no	1	0	0	0	1
BIN1	274	yes				harmonizome	AGORA	ARUK	no	1	0	1	0.5	2.5
BLMH	642	no				harmonizome			no	1	0	0	0	1
BMPR2	659	no						ARUK	no	1	0	0	0	1
BRCA1	672	no				harmonizome			no	1	0	0	0	1
BRD8	10902	no						ARUK	no	1	0	0	0	1
BRINP2	57795	no							yes	0	1	0	0	1
BRK1	55845	no						ARUK	no	1	0	0	0	1
BRSK2	9024	no						ARUK	no	1	0	0	0	1
BSG	682	no						ARUK	no	1	0	0	0	1
BSN	8927	no					AGORA		no	1	0	0	0	1
C1S	716	yes	GWAS_pathway						no	0	0	1	0	1
C3	718	no						ARUK	no	1	0	0	0	1
CA2	760	no				harmonizome			no	1	0	0	0	1
CABLES1	91768	no							yes	0	1	0	0	1
CACNA1A	773	no						ARUK	no	1	0	0	0	1
CACNA1B	774	no						ARUK	no	1	0	0	0	1
CACNA1C	775	no			KEGG_AD_PATHWAY				no	1	0	0	0	1
CACNA2D1	781	no						ARUK	no	1	0	0	0	1
CACNB1	782	no						ARUK	no	1	0	0	0	1
CACNB2	783	no				harmonizome			no	1	0	0	0	1
CACNB4	785	no					AGORA		no	1	0	0	0	1
CADPS	8618	no					AGORA		no	1	0	0	0	1
CALM1	801	no			KEGG_AD_PATHWAY	harmonizome			no	1	0	0	0	1
CAMK1	8536	no				harmonizome			no	1	0	0	0	1
CAMTA2	23125	yes						ARUK	no	1	0	1	0.5	2.5
CAPN1	823	no			KEGG_AD_PATHWAY	harmonizome		ARUK	no	1	0	0	0	1
CAPN2	824	no					AGORA		no	1	0	0	0	1
CASP3	836	no			KEGG_AD_PATHWAY				no	1	0	0	0	1
CASP3	836	no			KEGG_AD_PATHWAY				no	1	0	0	0	1
CASP7	840	no			KEGG_AD_PATHWAY				no	1	0	0	0	1
CASP8AP2	9994	no						ARUK	no	1	0	0	0	1
CAST	831	no						ARUK	no	1	0	0	0	1
CBL	867	no					AGORA		no	1	0	0	0	1
CBX3	11335	yes						ARUK	no	1	0	1	0.5	2.5
CCL2	6347	no				harmonizome		ARUK	no	1	0	0	0	1
CCNH	902	no						ARUK	no	1	0	0	0	1
CD2AP	23607	yes						ARUK	no	1	0	1	0.5	2.5
CD44	960	no					AGORA		no	1	0	0	0	1
CD47	961	no						ARUK	no	1	0	0	0	1
CD63	967	no						ARUK	no	1	0	0	0	1
CD74	972	no						ARUK	no	1	0	0	0	1
CD81	975	no						ARUK	no	1	0	0	0	1
CD9	928	no						ARUK	no	1	0	0	0	1
CDC42	998	no						ARUK	no	1	0	0	0	1
CDH2	1000	no				harmonizome			no	1	0	0	0	1
CDK11B	984	no				harmonizome			no	1	0	0	0	1
CDK18	5129	no					AGORA		no	1	0	0	0	1
CDK5RAP1	51654	no						ARUK	no	1	0	0	0	1
CDK5RAP2	55755	no				harmonizome			no	1	0	0	0	1
CDK7	1022	no						ARUK	no	1	0	0	0	1
CDYL	9425	no					AGORA		no	1	0	0	0	1
CEBPB	1051	no						ARUK	no	1	0	0	0	1
CEBPD	1052	no						ARUK	no	1	0	0	0	1
CEBPZ	10153	no						ARUK	no	1	0	0	0	1
CELF1	10658	no						ARUK	no	1	0	0	0	1
CERCAM	51148	no					AGORA		no	1	0	0	0	1
CFL1	1072	no						ARUK	no	1	0	0	0	1
CGGBP1	8545	no						ARUK	no	1	0	0	0	1
CGNL1	84952	no						ARUK	no	1	0	0	0	1
CHADL	150356	no					AGORA		no	1	0	0	0	1
CHCHD3	54927	no					AGORA		no	1	0	0	0	1
CHD4	1108	no						ARUK	no	1	0	0	0	1
CHRNA4	1137	no				harmonizome			no	1	0	0	0	1
CHST11	50515	no					AGORA		no	1	0	0	0	1
CHUK	1147	no			KEGG_AD_PATHWAY			ARUK	no	1	0	0	0	1
CIRBP	1153	no					AGORA		yes	1	1	0	0.5	2.5
CISD1	55847	yes					AGORA		no	1	0	1	0.5	2.5
CKAP5	9793	no						ARUK	no	1	0	0	0	1
CLDN11	5010	no						ARUK	no	1	0	0	0	1
CLDN12	9069	no						ARUK	no	1	0	0	0	1
CLOCK	9575	no						ARUK	no	1	0	0	0	1
CLTA	1211	no						ARUK	no	1	0	0	0	1
CLTB	1212	no						ARUK	no	1	0	0	0	1
CLTC	1213	no						ARUK	no	1	0	0	0	1
CLTCL1	8218	no						ARUK	no	1	0	0	0	1
CLU	1191	yes	GWAS_pathway			harmonizome	AGORA	ARUK	no	1	0	1	0.5	2.5
CNBP	7555	no						ARUK	no	1	0	0	0	1
CNKSR2	22866						AGORA		no	1	0	0	0	1
CNP	1267	no				harmonizome	AGORA		no	1	0	0	0	1
CNTN5	53942	no				harmonizome			no	1	0	0	0	1
CNTNAP2	26047	no					AGORA		yes	1	1	0	0.5	2.5
COL25A1	84570	no				harmonizome	AGORA		no	1	0	0	0	1
COL27A1	85301	no							yes	0	1	0	0	1
COLGALT2	23127	no							yes	0	1	0	0	1
COMT	1312	no				harmonizome			no	1	0	0	0	1
COX10	1352	no				harmonizome			no	1	0	0	0	1
COX4I1	1327	no			KEGG_AD_PATHWAY			ARUK	no	1	0	0	0	1
COX5B	1329	no					AGORA		no	1	0	0	0	1
COX6B1	1340	no					AGORA		no	1	0	0	0	1
CPE	1363	no							yes	0	1	0	0	1
CPSF4	10898	no						ARUK	no	1	0	0	0	1
CREB1	1385	no				harmonizome		ARUK	no	1	0	0	0	1
CREB5	9586	no						ARUK	no	1	0	0	0	1
CREBBP	1387	no						ARUK	no	1	0	0	0	1
CREM	1390	no						ARUK	no	1	0	0	0	1
CRHR1	1394	no					AGORA		no	1	0	0	0	1
CRIM1	51232	no						ARUK	no	1	0	0	0	1
CRY2	1408	yes							no	0	0	1	0	1
CRYAB	1410	no						ARUK	no	1	0	0	0	1
CSF1	1435	no			KEGG_AD_PATHWAY		AGORA	ARUK	yes	1	1	0	0.5	2.5
CSGALNACT2	55454	no		GWAS_emagma					no	0	0	1	0	1
CSMD1	64478	no					AGORA		no	1	0	0	0	1
CSNK1A1	1452	no			KEGG_AD_PATHWAY				no	1	0	0	0	1
CSNK1D	1453	no				harmonizome			no	1	0	0	0	1
CSNK1E	1454	no			KEGG_AD_PATHWAY				no	1	0	0	0	1
CSNK2A1	1457	no			KEGG_AD_PATHWAY			ARUK	no	1	0	0	0	1
CSRP1	1465	no					AGORA		yes	1	1	0	0.5	2.5
CST3	1471	no				harmonizome		ARUK	no	1	0	0	0	1
CTBP1	1487	no						ARUK	no	1	0	0	0	1
CTBP2	1488	no						ARUK	no	1	0	0	0	1
CTCF	10664	no				harmonizome			no	1	0	0	0	1
CTNNA3	29119	no				harmonizome			no	1	0	0	0	1
CTNNB1	1499	no			KEGG_AD_PATHWAY			ARUK	no	1	0	0	0	1
CTNND1	1500	no						ARUK	no	1	0	0	0	1
CTSB	1508	no				harmonizome		ARUK	no	1	0	0	0	1
CTSL	1514	no						ARUK	no	1	0	0	0	1
CUX1	1523	no						ARUK	no	1	0	0	0	1
CUX2	23316	no						ARUK	no	1	0	0	0	1
CX3CL1	6376	no					AGORA	ARUK	no	1	0	0	0	1
CXCR4	7852	no						ARUK	no	1	0	0	0	1
CYC1	1537	no			KEGG_AD_PATHWAY				no	1	0	0	0	1
CYCS	54205	no			KEGG_AD_PATHWAY			ARUK	no	1	0	0	0	1
CYFIP1	23191	no						ARUK	no	1	0	0	0	1
CYFIP2	26999	no					AGORA		no	1	0	0	0	1
CYP27A1	1593	no					AGORA		no	1	0	0	0	1
CYP46A1	10858	no				harmonizome		ARUK	no	1	0	0	0	1
DAAM2	23500	no					AGORA		no	1	0	0	0	1
DAB1	1600	no				harmonizome			no	1	0	0	0	1
DAD1	1603	no						ARUK	no	1	0	0	0	1
DAP3	7818	no					AGORA		no	1	0	0	0	1
DAPK1	1612	no				harmonizome			no	1	0	0	0	1
DBI	1622	no					AGORA		no	1	0	0	0	1
DBT	1629	no					AGORA		no	1	0	0	0	1
DCAF12	25853	no					AGORA		no	1	0	0	0	1
DCLK1	9201	no					AGORA		no	1	0	0	0	1
DCN	1634	no					AGORA		no	1	0	0	0	1
DDAH2	23564	no					AGORA		no	1	0	0	0	1
DDIT3	1649	no			KEGG_AD_PATHWAY			ARUK	no	1	0	0	0	1
DDIT3	1649	no			KEGG_AD_PATHWAY			ARUK	no	1	0	0	0	1
DDIT4	54541	no				harmonizome			no	1	0	0	0	1
DDOST	1650	no						ARUK	no	1	0	0	0	1
DDX17	10521	no							yes	0	1	0	0	1
DHCR24	1718	no				harmonizome	AGORA		no	1	0	0	0	1
DHTKD1	55526	no					AGORA		no	1	0	0	0	1
DICER1	23405	no						ARUK	no	1	0	0	0	1
DIO2	1734	no						ARUK	yes	1	1	0	0.5	2.5
DISC1	27185	no						ARUK	no	1	0	0	0	1
DLD	1738	no					AGORA		no	1	0	0	0	1
DLG2	1740	no					AGORA	ARUK	no	1	0	0	0	1
DLG4	1742	no					AGORA	ARUK	no	1	0	0	0	1
DLGAP1	9229	no					AGORA		no	1	0	0	0	1
DMD	1756							ARUK	no	1	0	0	0	1
DMXL2	23312	no					AGORA		no	1	0	0	0	1
DNAJA4	55466	no						ARUK	no	1	0	0	0	1
DNAJB2	3300	no						ARUK	no	1	0	0	0	1
DNAJC6	9829	no					AGORA		no	1	0	0	0	1
DNM1	1759	no					AGORA		no	1	0	0	0	1
DNM1L	10059	no				harmonizome			no	1	0	0	0	1
DNM2	1785	no				harmonizome	AGORA		no	1	0	0	0	1
DNM3	26052	no					AGORA		no	1	0	0	0	1
DNMT3A	1788	no						ARUK	no	1	0	0	0	1
DOCK1	1793	no					AGORA		no	1	0	0	0	1
DOCK2	1794	no					AGORA		no	1	0	0	0	1
DOCK3	1795	no				harmonizome	AGORA		no	1	0	0	0	1
DOCK4	9732	no					AGORA		no	1	0	0	0	1
DPF2	5977	no						ARUK	no	1	0	0	0	1
DPP10	57628	no					AGORA		no	1	0	0	0	1
DPP6	1804						AGORA		no	1	0	0	0	1
DPY30	84661	no					AGORA		no	1	0	0	0	1
DPYSL2	1808	no				harmonizome			no	1	0	0	0	1
DPYSL3	1809	no					AGORA		no	1	0	0	0	1
DRAP1	10589	no						ARUK	no	1	0	0	0	1
DROSHA	29102	no						ARUK	no	1	0	0	0	1
DUSP22	56940	no						ARUK	no	1	0	0	0	1
DYNC1I1	1780	no					AGORA		no	1	0	0	0	1
DYNC2LI1	51626	no					AGORA		no	1	0	0	0	1
DYRK1A	1859	no				harmonizome		ARUK	no	1	0	0	0	1
E2F3	1871	no						ARUK	no	1	0	0	0	1
E2F4	1874	no						ARUK	no	1	0	0	0	1
EAF1	85403	no						ARUK	no	1	0	0	0	1
EAF2	55840	no						ARUK	no	1	0	0	0	1
ECE1	1889	no				harmonizome			no	1	0	0	0	1
EED	8726	no						ARUK	no	1	0	0	0	1
EEF2	1938	no				harmonizome			no	1	0	0	0	1
EEF2K	29904	no				harmonizome			no	1	0	0	0	1
EFNA5	1946	no					AGORA	ARUK	no	1	0	0	0	1
EFNB2	1948	no						ARUK	no	1	0	0	0	1
EGFR	1956	no						ARUK	no	1	0	0	0	1
EHMT1	79813	no						ARUK	no	1	0	0	0	1
EHMT2	10919	no						ARUK	no	1	0	0	0	1
EIF2AK2	5610	no			KEGG_AD_PATHWAY	harmonizome			no	1	0	0	0	1
EIF2AK3	9451	no			KEGG_AD_PATHWAY				no	1	0	0	0	1
EIF2S1	1965	no			KEGG_AD_PATHWAY	harmonizome		ARUK	no	1	0	0	0	1
EIF4E	1977	no				harmonizome			no	1	0	0	0	1
ELAVL1	1994	no						ARUK	no	1	0	0	0	1
ELF1	1997	no						ARUK	no	1	0	0	0	1
ELF2	1998	no						ARUK	no	1	0	0	0	1
EMX2	2018	no						ARUK	no	1	0	0	0	1
ENC1	8507	no					AGORA		no	1	0	0	0	1
ENO1	2023	no				harmonizome	AGORA		no	1	0	0	0	1
EP300	2033	no						ARUK	no	1	0	0	0	1
EPHA4	2043	no						ARUK	no	1	0	0	0	1
EPHB2	2048	no						ARUK	no	1	0	0	0	1
EPOR	2057	no				harmonizome			no	1	0	0	0	1
ERBB4	2066	no				harmonizome	AGORA		no	1	0	0	0	1
ERC2	26059	no					AGORA		no	1	0	0	0	1
ESR2	2100	no				harmonizome			no	1	0	0	0	1
ESRRA	2101	no						ARUK	no	1	0	0	0	1
ESRRG	2104	no					AGORA	ARUK	no	1	0	0	0	1
ETFA	2108	no					AGORA		no	1	0	0	0	1
ETV1	2115	no						ARUK	no	1	0	0	0	1
ETV4	2118	no						ARUK	no	1	0	0	0	1
ETV5	2119	no						ARUK	no	1	0	0	0	1
EZH1	2145	no						ARUK	no	1	0	0	0	1
F3	2152	no						ARUK	no	1	0	0	0	1
FABP5	2171	no						ARUK	no	1	0	0	0	1
FADS1	3992	no					AGORA		no	1	0	0	0	1
FADS2	9415	no					AGORA		no	1	0	0	0	1
FAM107A	11170	no					AGORA		no	1	0	0	0	1
FAM229B	619208	no							yes	0	1	0	0	1
FAN1	22909	no					AGORA		no	1	0	0	0	1
FAS	355	no			KEGG_AD_PATHWAY	harmonizome			no	1	0	0	0	1
FBXW7	55294	no					AGORA	ARUK	no	1	0	0	0	1
FERMT2	10979	yes						ARUK	no	1	0	1	0.5	2.5
FGF12	2257	no					AGORA		no	1	0	0	0	1
FGF14	2259	no					AGORA		no	1	0	0	0	1
FGF2	2247	no						ARUK	no	1	0	0	0	1
FKBP5	2289	no					AGORA		no	1	0	0	0	1
FLOT1	10211	no						ARUK	no	1	0	0	0	1
FLOT2	2319	no						ARUK	no	1	0	0	0	1
FOS	2353	no						ARUK	no	1	0	0	0	1
FOXG1	2290	no						ARUK	no	1	0	0	0	1
FOXJ3	22887	no						ARUK	no	1	0	0	0	1
FOXK1	221937	no						ARUK	no	1	0	0	0	1
FOXN2	3344	no						ARUK	no	1	0	0	0	1
FOXO1	2308	no					AGORA		no	1	0	0	0	1
FOXO3	2309	no						ARUK	no	1	0	0	0	1
FOXP1	27086	no						ARUK	no	1	0	0	0	1
FRMD4A	55691	no							yes	0	1	0	0	1
FRMD6	122786	no				harmonizome			no	1	0	0	0	1
FRMPD4	9758						AGORA		no	1	0	0	0	1
FTO	79068	no				harmonizome			no	1	0	0	0	1
FYN	2534	no				harmonizome		ARUK	no	1	0	0	0	1
FZD4	8322	no						ARUK	no	1	0	0	0	1
FZD6	8323	no						ARUK	no	1	0	0	0	1
G3BP1	10146	no						ARUK	no	1	0	0	0	1
GAB1	2549	no						ARUK	no	1	0	0	0	1
GAB2	9846	no				harmonizome			no	1	0	0	0	1
GABARAPL1	23710	no					AGORA		no	1	0	0	0	1
GABBR1	2550	no				harmonizome		ARUK	no	1	0	0	0	1
GABPA	2551	no						ARUK	no	1	0	0	0	1
GABRA1	2554	no					AGORA		no	1	0	0	0	1
GABRB2	2561	no					AGORA		no	1	0	0	0	1
GABRG1	2565	no				harmonizome			no	1	0	0	0	1
GABRG3	2567	no				harmonizome			no	1	0	0	0	1
GAPDH	2597	no			KEGG_AD_PATHWAY	harmonizome	AGORA		no	1	0	0	0	1
GART	2618	no				harmonizome			no	1	0	0	0	1
GAS7	8522	no				harmonizome			no	1	0	0	0	1
GDAP1	54332	no					AGORA		no	1	0	0	0	1
GFAP	2670	no				harmonizome	AGORA		yes	1	1	0	0.5	2.5
GJA1	2697	no					AGORA	ARUK	yes	1	1	0	0.5	2.5
GJB6	10804	no						ARUK	no	1	0	0	0	1
GLI2	2736	no						ARUK	no	1	0	0	0	1
GLI3	2737	no						ARUK	no	1	0	0	0	1
GMEB1	10691	no						ARUK	no	1	0	0	0	1
GMFB	2764	no				harmonizome			no	1	0	0	0	1
GMPR	2766	no					AGORA		no	1	0	0	0	1
GNAQ	2776	no			KEGG_AD_PATHWAY	harmonizome			no	1	0	0	0	1
GNB5	10681	no					AGORA		no	1	0	0	0	1
GOLM1	51280	no				harmonizome			no	1	0	0	0	1
GPC6	10082	no					AGORA		no	1	0	0	0	1
GPHN	10243	no				harmonizome			no	1	0	0	0	1
GPI	2821	no					AGORA		no	1	0	0	0	1
GPM6B	2824						AGORA		no	1	0	0	0	1
GPR37	2861	no					AGORA		no	1	0	0	0	1
GPRC5B	51704	no							yes	0	1	0	0	1
GRIA1	2890	no				harmonizome		ARUK	no	1	0	0	0	1
GRIA2	2891	no				harmonizome	AGORA	ARUK	yes	1	1	0	0.5	2.5
GRIA3	2892					harmonizome		ARUK	no	1	0	0	0	1
GRIA4	2893	no						ARUK	no	1	0	0	0	1
GRIN1	2902	no			KEGG_AD_PATHWAY			ARUK	no	1	0	0	0	1
GRIN2A	2903	no				harmonizome	AGORA	ARUK	no	1	0	0	0	1
GRIN2B	2904	no				harmonizome		ARUK	no	1	0	0	0	1
GRIN2C	2905	yes						ARUK	no	1	0	1	0.5	2.5
GRIN2D	2906	no						ARUK	no	1	0	0	0	1
GRIP1	23426	no						ARUK	no	1	0	0	0	1
GRM3	2913	no						ARUK	yes	1	1	0	0.5	2.5
GRM5	2915	no						ARUK	no	1	0	0	0	1
GRN	2896	no		GWAS_emagma		harmonizome		ARUK	no	1	0	1	0.5	2.5
GSK3B	2932	no			KEGG_AD_PATHWAY	harmonizome		ARUK	no	1	0	0	0	1
GSK3B	2932	no			KEGG_AD_PATHWAY	harmonizome		ARUK	no	1	0	0	0	1
GSK3B	2932	no			KEGG_AD_PATHWAY	harmonizome		ARUK	no	1	0	0	0	1
GSN	2934	no					AGORA		no	1	0	0	0	1
GSTK1	373156	no					AGORA		no	1	0	0	0	1
GSTM3	2947	no				harmonizome			no	1	0	0	0	1
GSTO1	9446	no				harmonizome			no	1	0	0	0	1
GTF2A1	2957	no						ARUK	no	1	0	0	0	1
GTF2A2	2958	no						ARUK	no	1	0	0	0	1
GTF2B	2959	no						ARUK	no	1	0	0	0	1
GTF2E2	2961	no						ARUK	no	1	0	0	0	1
GTF2F1	2962	no						ARUK	no	1	0	0	0	1
GTF2F2	2963	no						ARUK	no	1	0	0	0	1
GTF2H2	2966	no						ARUK	no	1	0	0	0	1
GTF2H3	2967	no						ARUK	no	1	0	0	0	1
GTF2I	2969	no						ARUK	no	1	0	0	0	1
GTF2IRD1	9569	no						ARUK	no	1	0	0	0	1
GTF2IRD2	84163	no						ARUK	no	1	0	0	0	1
GTF2IRD2B	389524	no						ARUK	no	1	0	0	0	1
HABP4	22927	no					AGORA		no	1	0	0	0	1
HCFC1	3054							ARUK	no	1	0	0	0	1
HDAC1	3065	no					AGORA	ARUK	no	1	0	0	0	1
HDAC3	8841	no						ARUK	no	1	0	0	0	1
HDAC6	10013					harmonizome		ARUK	no	1	0	0	0	1
HDAC9	9734	no						ARUK	no	1	0	0	0	1
HECW2	57520	no					AGORA		no	1	0	0	0	1
HES1	3280	no						ARUK	no	1	0	0	0	1
HES5	388585	no						ARUK	no	1	0	0	0	1
HES6	55502	no						ARUK	no	1	0	0	0	1
HIF1A	3091	no						ARUK	no	1	0	0	0	1
HIF3A	64344	no						ARUK	no	1	0	0	0	1
HINFP	25988	no						ARUK	no	1	0	0	0	1
HIRA	7290	no						ARUK	no	1	0	0	0	1
HIVEP1	3096	no						ARUK	no	1	0	0	0	1
HLA-A	3105	no				harmonizome			no	1	0	0	0	1
HLA-DRA	3122	yes	GWAS_pathway				AGORA		no	1	0	1	0.5	2.5
HLA-DRB1	3123	yes	GWAS_pathway	GWAS_emagma				ARUK	no	1	0	1	0.5	2.5
HLF	3131	no						ARUK	no	1	0	0	0	1
HMBOX1	79618	no						ARUK	no	1	0	0	0	1
HMGA1	3159	no						ARUK	no	1	0	0	0	1
HMGB1	3146	no						ARUK	no	1	0	0	0	1
HMGCR	3156	no				harmonizome		ARUK	no	1	0	0	0	1
HNRNPA1	3178	no				harmonizome			no	1	0	0	0	1
HNRNPK	3190	no						ARUK	no	1	0	0	0	1
HNRNPM	4670	no					AGORA		no	1	0	0	0	1
HNRNPU	3192	no					AGORA		no	1	0	0	0	1
HOMER1	9456	no					AGORA		no	1	0	0	0	1
HP1BP3	50809	yes							yes	0	1	1	0.5	2.5
HPCAL1	3241	no				harmonizome			no	1	0	0	0	1
HS3ST5	222537	no					AGORA		no	1	0	0	0	1
HSF1	3297	no						ARUK	no	1	0	0	0	1
HSF4	3299	no						ARUK	no	1	0	0	0	1
HSP90AA1	3320	no						ARUK	no	1	0	0	0	1
HSP90AB1	3326	no						ARUK	no	1	0	0	0	1
HSPA2	3306	no					AGORA		no	1	0	0	0	1
HSPA8	3312	no						ARUK	no	1	0	0	0	1
HSPB1	3315	no					AGORA	ARUK	no	1	0	0	0	1
HSPB8	26353	no						ARUK	no	1	0	0	0	1
HTRA1	5654	no					AGORA		no	1	0	0	0	1
HTT	3064	no						ARUK	no	1	0	0	0	1
HVCN1	84329	no							yes	0	1	0	0	1
ICAM1	3383	no						ARUK	no	1	0	0	0	1
ID1	3397	no						ARUK	no	1	0	0	0	1
ID2	3398	no						ARUK	no	1	0	0	0	1
ID3	3399	no						ARUK	no	1	0	0	0	1
ID4	3400	no						ARUK	no	1	0	0	0	1
IDE	3416	no			KEGG_AD_PATHWAY	harmonizome		ARUK	no	1	0	0	0	1
IDH2	3418	no					AGORA		no	1	0	0	0	1
IFITM2	10581	no					AGORA		no	1	0	0	0	1
IFNGR1	3459	no						ARUK	no	1	0	0	0	1
IGF1R	3480	no					AGORA	ARUK	no	1	0	0	0	1
IGF2R	3482	no				harmonizome		ARUK	no	1	0	0	0	1
IGFBP5	3488	no					AGORA		no	1	0	0	0	1
IKBKB	3551	no						ARUK	no	1	0	0	0	1
IL1RAPL1	11141								yes	0	1	0	0	1
IL33	90865	no				harmonizome		ARUK	no	1	0	0	0	1
IL6R	3570	no						ARUK	no	1	0	0	0	1
IL6ST	3572	no					AGORA		no	1	0	0	0	1
ILK	3611	no						ARUK	no	1	0	0	0	1
IMMT	10989	no					AGORA		no	1	0	0	0	1
INO80E	283899	yes		GWAS_emagma					no	0	0	1	0	1
INPP5D	3635						AGORA		no	1	0	0	0	1
INPPL1	3636	no					AGORA		no	1	0	0	0	1
INSR	3643	no			KEGG_AD_PATHWAY		AGORA	ARUK	no	1	0	0	0	1
IPO5	3843	no						ARUK	no	1	0	0	0	1
IPO7	10527	no						ARUK	no	1	0	0	0	1
IQGAP1	8826	no					AGORA	ARUK	no	1	0	0	0	1
IQSEC1	9922	no						ARUK	no	1	0	0	0	1
IRAK2	3656	no				harmonizome			no	1	0	0	0	1
IRF2	3660	no						ARUK	no	1	0	0	0	1
IRF3	3661	no						ARUK	no	1	0	0	0	1
IRS1	3667	no			KEGG_AD_PATHWAY		AGORA	ARUK	no	1	0	0	0	1
ISCU	23479	no						ARUK	no	1	0	0	0	1
IST1	9798	no						ARUK	no	1	0	0	0	1
ITCH	83737	no						ARUK	no	1	0	0	0	1
ITGA3	3675	no						ARUK	no	1	0	0	0	1
ITGB1	3688	no						ARUK	no	1	0	0	0	1
ITGB4	3691	no							yes	0	1	0	0	1
ITGB8	3696	no							yes	0	1	0	0	1
ITM2B	9445	no				harmonizome			no	1	0	0	0	1
ITPK1	3705	no					AGORA		no	1	0	0	0	1
ITPR1	3708	no			KEGG_AD_PATHWAY		AGORA		no	1	0	0	0	1
ITPR2	3709	no						ARUK	no	1	0	0	0	1
JAK1	3716	no						ARUK	no	1	0	0	0	1
JAK2	3717	no						ARUK	no	1	0	0	0	1
JAM2	58494	no						ARUK	no	1	0	0	0	1
JAM3	83700	no						ARUK	no	1	0	0	0	1
JARID2	3720	no							yes	0	1	0	0	1
JDP2	122953	no						ARUK	no	1	0	0	0	1
JUN	3725	no						ARUK	no	1	0	0	0	1
JUNB	3726	no						ARUK	no	1	0	0	0	1
JUND	3727	no						ARUK	no	1	0	0	0	1
JUP	3728	no						ARUK	no	1	0	0	0	1
KALRN	8997	no				harmonizome	AGORA		no	1	0	0	0	1
KAT2B	8850	no					AGORA		no	1	0	0	0	1
KAT8	84148	yes		GWAS_emagma					yes	0	1	1	0.5	2.5
KCNC2	3747	no					AGORA		no	1	0	0	0	1
KCNC4	3749	no				harmonizome			no	1	0	0	0	1
KCND3	3752	no					AGORA		no	1	0	0	0	1
KCNIP1	30820	no					AGORA		no	1	0	0	0	1
KCNIP3	30818	no						ARUK	no	1	0	0	0	1
KCNIP4	80333	no							yes	0	1	0	0	1
KCNJ10	3766	no						ARUK	no	1	0	0	0	1
KCNJ3	3760	no					AGORA		no	1	0	0	0	1
KCNQ5	56479	no					AGORA		no	1	0	0	0	1
KDM1A	23028	no						ARUK	no	1	0	0	0	1
KDM3B	51780	no					AGORA		no	1	0	0	0	1
KEAP1	9817	no				harmonizome			no	1	0	0	0	1
KHDRBS2	202559	no					AGORA		no	1	0	0	0	1
KIAA1549L	25758	no					AGORA		no	1	0	0	0	1
KIDINS220	57498	no					AGORA		no	1	0	0	0	1
KIF13B	23303	no					AGORA		no	1	0	0	0	1
KIF1A	547	no						ARUK	no	1	0	0	0	1
KIF2A	3796	no						ARUK	no	1	0	0	0	1
KIF5A	3798	no			KEGG_AD_PATHWAY			ARUK	no	1	0	0	0	1
KIF5B	3799	no						ARUK	no	1	0	0	0	1
KIF5C	3800							ARUK	no	1	0	0	0	1
KLF12	11278	no						ARUK	no	1	0	0	0	1
KLF15	28999	no					AGORA	ARUK	no	1	0	0	0	1
KLF3	51274	no						ARUK	no	1	0	0	0	1
KLF6	1316	no						ARUK	no	1	0	0	0	1
KLHL3	26249	no						ARUK	no	1	0	0	0	1
KNOP1	400506	yes		GWAS_emagma					no	0	0	1	0	1
KPNB1	3837	no					AGORA	ARUK	no	1	0	0	0	1
LACTB	114294	no		GWAS_emagma					no	0	0	1	0	1
LAMA1	284217	no				harmonizome			no	1	0	0	0	1
LAMA2	3908	no						ARUK	no	1	0	0	0	1
LAMC1	3915	no				harmonizome		ARUK	no	1	0	0	0	1
LAMTOR5	10542	no						ARUK	no	1	0	0	0	1
LCOR	84458	no						ARUK	no	1	0	0	0	1
LCORL	254251	no						ARUK	no	1	0	0	0	1
LDB2	9079	no					AGORA		no	1	0	0	0	1
LDLR	3949	no						ARUK	no	1	0	0	0	1
LEMD2	221496	no						ARUK	no	1	0	0	0	1
LEPR	3953	no				harmonizome		ARUK	no	1	0	0	0	1
LGALS3	3958	no						ARUK	no	1	0	0	0	1
LGMN	5641	no				harmonizome		ARUK	no	1	0	0	0	1
LIN54	132660	no						ARUK	no	1	0	0	0	1
LMNA	4000	no					AGORA	ARUK	no	1	0	0	0	1
LNPEP	4012	no						ARUK	no	1	0	0	0	1
LPIN1	23175	no					AGORA		no	1	0	0	0	1
LPP	4026	no					AGORA		no	1	0	0	0	1
LRP1	4035	no			KEGG_AD_PATHWAY	harmonizome		ARUK	no	1	0	0	0	1
LRP3	4037	no						ARUK	no	1	0	0	0	1
LRP4	4038	no						ARUK	no	1	0	0	0	1
LRP5	4041	no						ARUK	no	1	0	0	0	1
LRP6	4040	no			KEGG_AD_PATHWAY			ARUK	no	1	0	0	0	1
LRP8	7804	no				harmonizome		ARUK	no	1	0	0	0	1
LRPAP1	4043	no						ARUK	no	1	0	0	0	1
LRPPRC	10128	no					AGORA		no	1	0	0	0	1
LRRC7	57554	no							yes	0	1	0	0	1
LRRK2	120892	no				harmonizome			no	1	0	0	0	1
LYN	4067	no						ARUK	no	1	0	0	0	1
LYVE1	10894	no					AGORA		no	1	0	0	0	1
MAF	4094	no						ARUK	no	1	0	0	0	1
MAF1	84232	no					AGORA		no	1	0	0	0	1
MAFG	4097	no						ARUK	no	1	0	0	0	1
MAGI1	9223	no						ARUK	no	1	0	0	0	1
MALT1	10892	no						ARUK	no	1	0	0	0	1
MAOB	4129					harmonizome			no	1	0	0	0	1
MAP1A	4130	no						ARUK	no	1	0	0	0	1
MAP1B	4131	no					AGORA	ARUK	no	1	0	0	0	1
MAP2	4133	no					AGORA	ARUK	no	1	0	0	0	1
MAP2K1	5604	no			KEGG_AD_PATHWAY	harmonizome			no	1	0	0	0	1
MAP2K4	6416	no							yes	0	1	0	0	1
MAP2K7	5609	no			KEGG_AD_PATHWAY				no	1	0	0	0	1
MAP3K12	7786	no						ARUK	no	1	0	0	0	1
MAP3K13	9175	no						ARUK	no	1	0	0	0	1
MAP3K5	4217	no			KEGG_AD_PATHWAY				no	1	0	0	0	1
MAP4	4134	no					AGORA	ARUK	no	1	0	0	0	1
MAP4K4	9448	no						ARUK	no	1	0	0	0	1
MAP7	9053	no					AGORA	ARUK	no	1	0	0	0	1
MAP9	79884	no						ARUK	no	1	0	0	0	1
MAPK1	5594	no			KEGG_AD_PATHWAY		AGORA	ARUK	no	1	0	0	0	1
MAPK1	5594	no			KEGG_AD_PATHWAY		AGORA	ARUK	no	1	0	0	0	1
MAPK14	1432	no						ARUK	no	1	0	0	0	1
MAPK8	5599	no			KEGG_AD_PATHWAY	harmonizome		ARUK	no	1	0	0	0	1
MAPK8	5599	no			KEGG_AD_PATHWAY	harmonizome		ARUK	no	1	0	0	0	1
MAPK9	5601	no					AGORA		no	1	0	0	0	1
MAPKAPK2	9261	no				harmonizome			no	1	0	0	0	1
MAPRE2	10982	no						ARUK	no	1	0	0	0	1
MAPRE3	22924	no						ARUK	no	1	0	0	0	1
MAPT	4137	no			KEGG_AD_PATHWAY	harmonizome		ARUK	no	1	0	0	0	1
MAPT	4137	no			KEGG_AD_PATHWAY	harmonizome		ARUK	no	1	0	0	0	1
MARK1	4139	no				harmonizome		ARUK	no	1	0	0	0	1
MARK2	2011	no						ARUK	no	1	0	0	0	1
MARK3	4140	no						ARUK	no	1	0	0	0	1
MARK4	57787	yes					AGORA	ARUK	no	1	0	1	0.5	2.5
MAX	4149	no						ARUK	no	1	0	0	0	1
MBD3	53615	no					AGORA		no	1	0	0	0	1
MBNL2	10150	no						ARUK	no	1	0	0	0	1
MBP	4155	no						ARUK	no	1	0	0	0	1
MCPH1	79648	no				harmonizome			no	1	0	0	0	1
MCU	90550	no			KEGG_AD_PATHWAY				no	1	0	0	0	1
MDH1	4190	no					AGORA		no	1	0	0	0	1
MDM2	4193	no						ARUK	no	1	0	0	0	1
MECP2	4204							ARUK	no	1	0	0	0	1
MEF2C	4208	no					AGORA	ARUK	no	1	0	0	0	1
MEF2D	4209	no						ARUK	no	1	0	0	0	1
MEIS2	4212	no						ARUK	no	1	0	0	0	1
MFF	56947	no					AGORA		no	1	0	0	0	1
MFGE8	4240	no						ARUK	no	1	0	0	0	1
MGAT5	4249	no						ARUK	no	1	0	0	0	1
MGST3	4259	no					AGORA		no	1	0	0	0	1
MICA	100507436	no				harmonizome			no	1	0	0	0	1
MRAS	22808	no							yes	0	1	0	0	1
MRPL1	65008	no					AGORA		no	1	0	0	0	1
MRPL48	51642	no					AGORA		no	1	0	0	0	1
MRPL50	54534	no					AGORA		no	1	0	0	0	1
MRPL57	78988	no					AGORA		no	1	0	0	0	1
MRPS16	51021	no					AGORA		no	1	0	0	0	1
MSI1	4440	no				harmonizome			no	1	0	0	0	1
MSN	4478						AGORA	ARUK	no	1	0	0	0	1
MSX1	4487	no						ARUK	no	1	0	0	0	1
MT1E	4493	no							yes	0	1	0	0	1
MT2A	4502	no							yes	0	1	0	0	1
MTCH2	23788	yes		GWAS_emagma					no	0	0	1	0	1
MTF2	22823	no						ARUK	no	1	0	0	0	1
MTMR10	54893	no					AGORA		no	1	0	0	0	1
MTOR	2475	no			KEGG_AD_PATHWAY	harmonizome		ARUK	no	1	0	0	0	1
MTR	4548	no				harmonizome			no	1	0	0	0	1
MTRR	4552	no				harmonizome			no	1	0	0	0	1
MXD4	10608	no						ARUK	no	1	0	0	0	1
MYO1D	4642	no					AGORA		no	1	0	0	0	1
NAAA	27163	no				harmonizome			no	1	0	0	0	1
NAB2	4665	no						ARUK	no	1	0	0	0	1
NACA	4666	no				harmonizome			no	1	0	0	0	1
NACC1	112939	no						ARUK	no	1	0	0	0	1
NAE1	8883	no			KEGG_AD_PATHWAY				no	1	0	0	0	1
NCAM1	4684	no				harmonizome		ARUK	no	1	0	0	0	1
NCKAP1	10787	no						ARUK	no	1	0	0	0	1
NCOA4	8031	no						ARUK	no	1	0	0	0	1
NCOA5	57727	no						ARUK	no	1	0	0	0	1
NCSTN	23385	no			KEGG_AD_PATHWAY	harmonizome		ARUK	no	1	0	0	0	1
NDRG2	57447	no				harmonizome			no	1	0	0	0	1
NDUFA1	4694				KEGG_AD_PATHWAY				no	1	0	0	0	1
NDUFA10	4705	no					AGORA		no	1	0	0	0	1
NDUFS1	4719	no					AGORA		no	1	0	0	0	1
NDUFS2	4720	yes					AGORA		no	1	0	1	0.5	2.5
NDUFS7	374291	no					AGORA		no	1	0	0	0	1
NDUFV1	4723	no					AGORA		no	1	0	0	0	1
NEDD4	4734	no						ARUK	no	1	0	0	0	1
NEDD9	4739	no				harmonizome			no	1	0	0	0	1
NEFL	4747	no					AGORA		no	1	0	0	0	1
NFASC	23114	no						ARUK	no	1	0	0	0	1
NFAT5	10725	no						ARUK	no	1	0	0	0	1
NFATC1	4772	no						ARUK	no	1	0	0	0	1
NFATC2	4773	no						ARUK	no	1	0	0	0	1
NFATC3	4775	no						ARUK	no	1	0	0	0	1
NFATC4	4776	no						ARUK	no	1	0	0	0	1
NFIB	4781	no						ARUK	no	1	0	0	0	1
NFIC	4782	no						ARUK	no	1	0	0	0	1
NFIX	4784	no						ARUK	no	1	0	0	0	1
NFKB1	4790	no			KEGG_AD_PATHWAY	harmonizome		ARUK	no	1	0	0	0	1
NFKB2	4791	no						ARUK	no	1	0	0	0	1
NFKBIA	4792	no					AGORA	ARUK	no	1	0	0	0	1
NFX1	4799	no						ARUK	no	1	0	0	0	1
NHSL1	57224	no					AGORA		no	1	0	0	0	1
NIPBL	25836	no						ARUK	no	1	0	0	0	1
NLGN1	22871	no						ARUK	no	1	0	0	0	1
NLGN2	57555	no						ARUK	no	1	0	0	0	1
NLGN3	54413							ARUK	no	1	0	0	0	1
NLGN4X	57502							ARUK	no	1	0	0	0	1
NLGN4Y	22829							ARUK	no	1	0	0	0	1
NNT	23530	no					AGORA		no	1	0	0	0	1
NOTCH1	4851	no						ARUK	no	1	0	0	0	1
NPAS2	4862	no						ARUK	yes	1	1	0	0.5	2.5
NPNT	255743	no							yes	0	1	0	0	1
NQO1	1728	no				harmonizome			no	1	0	0	0	1
NR1D1	9572	no						ARUK	no	1	0	0	0	1
NR1D2	9975	no						ARUK	no	1	0	0	0	1
NR1H3	10062	no				harmonizome	AGORA		no	1	0	0	0	1
NR2C1	7181	no						ARUK	no	1	0	0	0	1
NR2C2	7182	no						ARUK	no	1	0	0	0	1
NR2F1	7025	no						ARUK	yes	1	1	0	0.5	2.5
NR3C1	2908	no				harmonizome	AGORA	ARUK	no	1	0	0	0	1
NR3C2	4306	no						ARUK	no	1	0	0	0	1
NR4A1	3164	no						ARUK	no	1	0	0	0	1
NR6A1	2649	no						ARUK	no	1	0	0	0	1
NRF1	4899	yes						ARUK	no	1	0	1	0.5	2.5
NRG1	3084	no				harmonizome	AGORA		no	1	0	0	0	1
NRG3	10718	no				harmonizome			no	1	0	0	0	1
NRGN	4900	no				harmonizome			no	1	0	0	0	1
NRP1	8829	no						ARUK	no	1	0	0	0	1
NRXN1	9378	no						ARUK	no	1	0	0	0	1
NRXN3	9369	no					AGORA		no	1	0	0	0	1
NSF	4905	no					AGORA		no	1	0	0	0	1
NSUN4	387338	no				harmonizome			no	1	0	0	0	1
NTRK2	4915	no				harmonizome		ARUK	no	1	0	0	0	1
NUCKS1	64710	no						ARUK	no	1	0	0	0	1
NUFIP1	26747	no						ARUK	no	1	0	0	0	1
NUMB	8650	no				harmonizome			no	1	0	0	0	1
NUPR1	26471	no					AGORA		no	1	0	0	0	1
OCLN	100506658	no						ARUK	no	1	0	0	0	1
ODF2	4957	no						ARUK	no	1	0	0	0	1
OLFM1	10439	no					AGORA		no	1	0	0	0	1
OLFM3	118427	no					AGORA		no	1	0	0	0	1
OLIG2	10215	no						ARUK	no	1	0	0	0	1
OPA3	80207	yes		GWAS_emagma					no	0	0	1	0	1
OPHN1	4983							ARUK	no	1	0	0	0	1
OSBPL2	9885	no						ARUK	no	1	0	0	0	1
OXR1	55074	no					AGORA		no	1	0	0	0	1
P2RX4	5025	no						ARUK	no	1	0	0	0	1
P2RX7	5027	no						ARUK	no	1	0	0	0	1
P2RY1	5028	no						ARUK	no	1	0	0	0	1
P4HB	5034	no						ARUK	no	1	0	0	0	1
PACSIN1	29993	no					AGORA		no	1	0	0	0	1
PADI2	11240	no					AGORA		no	1	0	0	0	1
PAK1	5058	no				harmonizome	AGORA		no	1	0	0	0	1
PAK2	5062	no						ARUK	no	1	0	0	0	1
PAPOLA	10914	no					AGORA		no	1	0	0	0	1
PARK7	11315	no				harmonizome			no	1	0	0	0	1
PARP9	83666	no					AGORA		no	1	0	0	0	1
PARVA	55742	no						ARUK	no	1	0	0	0	1
PATZ1	23598	no						ARUK	no	1	0	0	0	1
PAWR	5074	no				harmonizome			no	1	0	0	0	1
PAX6	5080	no					AGORA	ARUK	no	1	0	0	0	1
PBX1	5087	no						ARUK	no	1	0	0	0	1
PCDH11X	27328					harmonizome			no	1	0	0	0	1
PCMT1	5110	no				harmonizome			no	1	0	0	0	1
PDHB	5162	no					AGORA		no	1	0	0	0	1
PDK1	5163	no				harmonizome			no	1	0	0	0	1
PEX5L	51555	no							yes	0	1	0	0	1
PFKP	5214	no					AGORA		no	1	0	0	0	1
PGM2L1	283209	no					AGORA		no	1	0	0	0	1
PGRMC1	10857							ARUK	no	1	0	0	0	1
PHF1	5252	no						ARUK	no	1	0	0	0	1
PHGDH	26227	no					AGORA		no	1	0	0	0	1
PICALM	8301	yes				harmonizome	AGORA	ARUK	no	1	0	1	0.5	2.5
PIK3C3	5289	no			KEGG_AD_PATHWAY				no	1	0	0	0	1
PIK3CA	5290	no			KEGG_AD_PATHWAY		AGORA		no	1	0	0	0	1
PIK3CB	5291	no					AGORA		no	1	0	0	0	1
PIK3R4	30849	no			KEGG_AD_PATHWAY				no	1	0	0	0	1
PIN1	5300	no				harmonizome		ARUK	no	1	0	0	0	1
PIP4K2A	5305	no							yes	0	1	0	0	1
PKNOX1	5316	no						ARUK	no	1	0	0	0	1
PKNOX2	63876	no						ARUK	no	1	0	0	0	1
PLCB1	23236	no					AGORA		no	1	0	0	0	1
PLCE1	51196	no							yes	0	1	0	0	1
PLCG2	5336	yes					AGORA		no	1	0	1	0.5	2.5
PLEC	5339	no					AGORA		yes	1	1	0	0.5	2.5
PLEKHA5	54477	no							yes	0	1	0	0	1
PLEKHA7	144100	no						ARUK	no	1	0	0	0	1
PLEKHH1	57475	no					AGORA		no	1	0	0	0	1
PLIN4	729359	no					AGORA		no	1	0	0	0	1
PLP1	5354						AGORA		no	1	0	0	0	1
PLTP	5360	no						ARUK	no	1	0	0	0	1
PLXNB1	5364	no					AGORA		yes	1	1	0	0.5	2.5
PNMA2	10687	no					AGORA		no	1	0	0	0	1
POLR2E	5434	yes		GWAS_emagma					no	0	0	1	0	1
PON1	5444	no				harmonizome			no	1	0	0	0	1
PON2	5445	no				harmonizome			no	1	0	0	0	1
PON3	5446	no				harmonizome			no	1	0	0	0	1
POU3F2	5454	no						ARUK	no	1	0	0	0	1
POU6F1	5463	no						ARUK	no	1	0	0	0	1
PPARA	5465	no					AGORA	ARUK	no	1	0	0	0	1
PPARD	5467	no						ARUK	no	1	0	0	0	1
PPARGC1A	10891	no						ARUK	no	1	0	0	0	1
PPID	5481	no			KEGG_AD_PATHWAY				no	1	0	0	0	1
PPM1F	9647	no						ARUK	no	1	0	0	0	1
PPP1CC	5501	no					AGORA		no	1	0	0	0	1
PPP1R18	170954	no					AGORA		no	1	0	0	0	1
PPP1R7	5510	no					AGORA		no	1	0	0	0	1
PPP2CB	5516	no						ARUK	no	1	0	0	0	1
PPP2R2B	5521	no				harmonizome			no	1	0	0	0	1
PPP3CA	5530	no			KEGG_AD_PATHWAY		AGORA	ARUK	no	1	0	0	0	1
PPP3CA	5530	no			KEGG_AD_PATHWAY		AGORA	ARUK	no	1	0	0	0	1
PPP5C	5536	no						ARUK	no	1	0	0	0	1
PRDM10	56980	no						ARUK	no	1	0	0	0	1
PRDM16	63976	no						ARUK	no	1	0	0	0	1
PRDM2	7799	no						ARUK	no	1	0	0	0	1
PRDM6	93166	no						ARUK	no	1	0	0	0	1
PRDX1	5052	no				harmonizome	AGORA		no	1	0	0	0	1
PRDX3	10935	no				harmonizome			no	1	0	0	0	1
PRDX6	9588	no					AGORA		no	1	0	0	0	1
PREPL	9581	no					AGORA		no	1	0	0	0	1
PREX1	57580	no					AGORA		no	1	0	0	0	1
PREX2	80243	no							yes	0	1	0	0	1
PRKAA1	5562	no						ARUK	no	1	0	0	0	1
PRKAA2	5563	no						ARUK	no	1	0	0	0	1
PRKACA	5566	no				harmonizome		ARUK	no	1	0	0	0	1
PRKAR2B	5577	no					AGORA		no	1	0	0	0	1
PRKCA	5578	no						ARUK	no	1	0	0	0	1
PRKD1	5587	no						ARUK	no	1	0	0	0	1
PRNP	5621	no				harmonizome		ARUK	no	1	0	0	0	1
PRRX1	5396	no						ARUK	no	1	0	0	0	1
PSAP	5660	no					AGORA		no	1	0	0	0	1
PSEN1	5663	no			KEGG_AD_PATHWAY	harmonizome		ARUK	no	1	0	0	0	1
PSEN1	5663	no			KEGG_AD_PATHWAY	harmonizome		ARUK	no	1	0	0	0	1
PSEN1	5663	no			KEGG_AD_PATHWAY	harmonizome		ARUK	no	1	0	0	0	1
PSMA1	5682	no			KEGG_AD_PATHWAY				no	1	0	0	0	1
PSMA3	5684	no						ARUK	no	1	0	0	0	1
PSMC1	5700	no			KEGG_AD_PATHWAY				no	1	0	0	0	1
PSMD1	5707	no						ARUK	no	1	0	0	0	1
PSPH	5723	no					AGORA		no	1	0	0	0	1
PTEN	5728	no						ARUK	no	1	0	0	0	1
PTGDS	5730	no				harmonizome			no	1	0	0	0	1
PTGES3	10728	no				harmonizome			no	1	0	0	0	1
PTK2	5747	no						ARUK	no	1	0	0	0	1
PTK2B	2185	yes	GWAS_pathway					ARUK	no	1	0	1	0.5	2.5
PTN	5764	no					AGORA		no	1	0	0	0	1
PTPN11	5781	no						ARUK	no	1	0	0	0	1
PTPN13	5783	no						ARUK	no	1	0	0	0	1
PTPRJ	5795	no						ARUK	no	1	0	0	0	1
PTPRT	11122	no						ARUK	no	1	0	0	0	1
PTPRZ1	5803	no					AGORA		no	1	0	0	0	1
PTTG1IP	754	no					AGORA		no	1	0	0	0	1
PXN	5829	no						ARUK	no	1	0	0	0	1
RAB11A	8766	no						ARUK	no	1	0	0	0	1
RAB11B	9230	no						ARUK	no	1	0	0	0	1
RAB21	23011	no					AGORA		no	1	0	0	0	1
RAB27A	5873	no				harmonizome			no	1	0	0	0	1
RAB29	8934	no				harmonizome			no	1	0	0	0	1
RAB4A	5867	no				harmonizome			no	1	0	0	0	1
RAB5A	5868	no						ARUK	no	1	0	0	0	1
RAB6A	5870	no				harmonizome			no	1	0	0	0	1
RAB7A	7879	no				harmonizome			no	1	0	0	0	1
RABEP1	9135	yes					AGORA		no	1	0	1	0.5	2.5
RABGAP1L	9910	no				harmonizome			no	1	0	0	0	1
RAC1	5879	no						ARUK	no	1	0	0	0	1
RALGAPA2	57186	no							yes	0	1	0	0	1
RAMP1	10267	no						ARUK	no	1	0	0	0	1
RANBP9	10048	no				harmonizome		ARUK	no	1	0	0	0	1
RAP1B	5908	no						ARUK	no	1	0	0	0	1
RARB	5915	no						ARUK	no	1	0	0	0	1
RARG	5916	no						ARUK	no	1	0	0	0	1
RB1	5925	no						ARUK	no	1	0	0	0	1
RB1CC1	9821	no			KEGG_AD_PATHWAY				no	1	0	0	0	1
RELA	5970	no						ARUK	no	1	0	0	0	1
REST	5978	no					AGORA		no	1	0	0	0	1
RFX1	5989	no						ARUK	no	1	0	0	0	1
RFX2	5990	no						ARUK	no	1	0	0	0	1
RFX3	5991	no						ARUK	no	1	0	0	0	1
RFX4	5992	no						ARUK	no	1	0	0	0	1
RFX7	64864	no						ARUK	no	1	0	0	0	1
RFXANK	8625	no						ARUK	no	1	0	0	0	1
RGS6	9628	no							yes	0	1	0	0	1
RHBDF2	79651	no				harmonizome			no	1	0	0	0	1
RHOA	387	no						ARUK	no	1	0	0	0	1
RHPN1	114822	no							yes	0	1	0	0	1
RICTOR	253260	no						ARUK	no	1	0	0	0	1
RIMS2	9699	no					AGORA		no	1	0	0	0	1
RIN3	79890	no					AGORA	ARUK	no	1	0	0	0	1
RIPK1	8737	no						ARUK	no	1	0	0	0	1
RLBP1	6017	no							yes	0	1	0	0	1
RNF4	6047	no						ARUK	no	1	0	0	0	1
RNF40	9810	no		GWAS_emagma					no	0	0	1	0	1
ROBO1	6091	no					AGORA		no	1	0	0	0	1
ROCK1	6093	no						ARUK	no	1	0	0	0	1
ROCK2	9475	no						ARUK	no	1	0	0	0	1
RORB	6096	no						ARUK	no	1	0	0	0	1
RPL15	6138	no							yes	0	1	0	0	1
RPL30	6156	no							yes	0	1	0	0	1
RPS6KA2	6196	no					AGORA		no	1	0	0	0	1
RPS6KA3	6197							ARUK	no	1	0	0	0	1
RREB1	6239	no					AGORA		no	1	0	0	0	1
RRM1	6240	no					AGORA		no	1	0	0	0	1
RRM2B	50484	no					AGORA		no	1	0	0	0	1
RTN1	6252	no					AGORA		no	1	0	0	0	1
RTN3	10313	no			KEGG_AD_PATHWAY		AGORA		no	1	0	0	0	1
RTN4	57142	no				harmonizome	AGORA		no	1	0	0	0	1
RTN4R	65078	no				harmonizome			no	1	0	0	0	1
RUFY3	22902	no					AGORA		no	1	0	0	0	1
RXRA	6256	no					AGORA	ARUK	no	1	0	0	0	1
RYR3	6263	no			KEGG_AD_PATHWAY				no	1	0	0	0	1
S100A6	6277	no					AGORA		no	1	0	0	0	1
S1PR1	1901	no					AGORA		no	1	0	0	0	1
SAMD12	401474	no						ARUK	no	1	0	0	0	1
SASH1	23328	no					AGORA		no	1	0	0	0	1
SATB2	23314	no						ARUK	no	1	0	0	0	1
SCARA3	51435	no					AGORA		no	1	0	0	0	1
SCARB1	949	yes						ARUK	no	1	0	1	0.5	2.5
SCARB2	950	no						ARUK	no	1	0	0	0	1
SCG3	29106	no					AGORA		no	1	0	0	0	1
SCN8A	6334	no					AGORA	ARUK	no	1	0	0	0	1
SCUBE3	222663	no							yes	0	1	0	0	1
SDHA	6389	no			KEGG_AD_PATHWAY		AGORA		no	1	0	0	0	1
SEMA3A	10371	no						ARUK	no	1	0	0	0	1
SEMA3B	7869	no						ARUK	no	1	0	0	0	1
SENP1	29843	no					AGORA		no	1	0	0	0	1
SERPINI1	5274	no				harmonizome		ARUK	no	1	0	0	0	1
SF1	7536	no							yes	0	1	0	0	1
SGIP1	84251	no					AGORA		no	1	0	0	0	1
SGPL1	8879	no					AGORA		no	1	0	0	0	1
SGPP1	81537	no					AGORA		no	1	0	0	0	1
SH3GL2	6456	no						ARUK	no	1	0	0	0	1
SH3GLB2	56904	no					AGORA		no	1	0	0	0	1
SIN3A	25942	no						ARUK	no	1	0	0	0	1
SIRPA	140885	no						ARUK	no	1	0	0	0	1
SIRT1	23411	no				harmonizome		ARUK	no	1	0	0	0	1
SIRT2	22933	no				harmonizome			no	1	0	0	0	1
SIRT3	23410	no				harmonizome			no	1	0	0	0	1
SIRT5	23408	no				harmonizome			no	1	0	0	0	1
SLC12A2	6558	no						ARUK	no	1	0	0	0	1
SLC12A6	9990	no						ARUK	no	1	0	0	0	1
SLC13A3	64849	no						ARUK	no	1	0	0	0	1
SLC13A5	284111	no						ARUK	no	1	0	0	0	1
SLC15A2	6565	no						ARUK	no	1	0	0	0	1
SLC16A1	6566	no						ARUK	no	1	0	0	0	1
SLC16A2	6567							ARUK	no	1	0	0	0	1
SLC16A3	9123	no						ARUK	no	1	0	0	0	1
SLC1A2	6506	no				harmonizome	AGORA	ARUK	no	1	0	0	0	1
SLC1A3	6507	no						ARUK	no	1	0	0	0	1
SLC1A4	6509	no						ARUK	no	1	0	0	0	1
SLC22A23	63027	no					AGORA		no	1	0	0	0	1
SLC24A2	25769	no						ARUK	no	1	0	0	0	1
SLC24A3	57419	no						ARUK	no	1	0	0	0	1
SLC24A4	123041	yes				harmonizome		ARUK	no	1	0	1	0.5	2.5
SLC25A11	8402	no					AGORA		no	1	0	0	0	1
SLC25A4	291	no			KEGG_AD_PATHWAY				no	1	0	0	0	1
SLC27A1	376497	no						ARUK	no	1	0	0	0	1
SLC27A3	11000	no						ARUK	no	1	0	0	0	1
SLC27A4	10999	no						ARUK	no	1	0	0	0	1
SLC29A4	222962	no						ARUK	no	1	0	0	0	1
SLC2A1	6513	no				harmonizome		ARUK	no	1	0	0	0	1
SLC2A10	81031	no						ARUK	no	1	0	0	0	1
SLC2A13	114134	no						ARUK	no	1	0	0	0	1
SLC2A8	29988	no					AGORA		no	1	0	0	0	1
SLC36A1	206358	no						ARUK	no	1	0	0	0	1
SLC38A1	81539	no						ARUK	no	1	0	0	0	1
SLC38A2	54407	no					AGORA	ARUK	yes	1	1	0	0.5	2.5
SLC38A3	10991	no						ARUK	no	1	0	0	0	1
SLC39A13	91252	yes		GWAS_emagma					no	0	0	1	0	1
SLC39A6	25800	no				harmonizome			no	1	0	0	0	1
SLC3A2	6520	no						ARUK	no	1	0	0	0	1
SLC43A2	124935	no						ARUK	no	1	0	0	0	1
SLC44A1	23446	no						ARUK	no	1	0	0	0	1
SLC44A2	57153	no						ARUK	no	1	0	0	0	1
SLC47A1	55244	no						ARUK	no	1	0	0	0	1
SLC4A4	8671	no						ARUK	no	1	0	0	0	1
SLC4A7	9497	no						ARUK	no	1	0	0	0	1
SLC4A8	9498	no						ARUK	no	1	0	0	0	1
SLC6A1	6529	no						ARUK	no	1	0	0	0	1
SLC6A11	6538	no						ARUK	no	1	0	0	0	1
SLC6A12	6539	no						ARUK	no	1	0	0	0	1
SLC6A8	6535							ARUK	no	1	0	0	0	1
SLC6A9	6536	no						ARUK	no	1	0	0	0	1
SLC7A2	6542	no						ARUK	no	1	0	0	0	1
SLC7A5	8140	no						ARUK	no	1	0	0	0	1
SLC7A6	9057	no						ARUK	no	1	0	0	0	1
SLC8A1	6546	no				harmonizome		ARUK	no	1	0	0	0	1
SLC9A3R1	9368	no						ARUK	no	1	0	0	0	1
SLCO1C1	53919	no						ARUK	yes	1	1	0	0.5	2.5
SLCO2B1	11309	no						ARUK	no	1	0	0	0	1
SLCO3A1	28232	no						ARUK	no	1	0	0	0	1
SLIT2	9353	no					AGORA		no	1	0	0	0	1
SLIT3	6586	no					AGORA		no	1	0	0	0	1
SMAD2	4087	no						ARUK	no	1	0	0	0	1
SMAD3	4088	no						ARUK	no	1	0	0	0	1
SMAD4	4089	no					AGORA		no	1	0	0	0	1
SMAD5	4090	no						ARUK	no	1	0	0	0	1
SMO	6608	no						ARUK	no	1	0	0	0	1
SMURF2	64750	no							yes	0	1	0	0	1
SNAI3	333929	no						ARUK	no	1	0	0	0	1
SNAP25	6616	no					AGORA	ARUK	no	1	0	0	0	1
SNAP91	9892	no					AGORA		no	1	0	0	0	1
SNAPC3	6619	no						ARUK	no	1	0	0	0	1
SNCA	6622	no			KEGG_AD_PATHWAY	harmonizome	AGORA	ARUK	no	1	0	0	0	1
SNTB1	6641	no					AGORA		no	1	0	0	0	1
SNTG1	54212	no						ARUK	no	1	0	0	0	1
SNTG2	54221	no						ARUK	no	1	0	0	0	1
SNX1	6642	no				harmonizome			no	1	0	0	0	1
SNX6	58533	no						ARUK	no	1	0	0	0	1
SOD1	6647	no				harmonizome			no	1	0	0	0	1
SORL1	6653	yes				harmonizome		ARUK	no	1	0	1	0.5	2.5
SOX12	6666	no						ARUK	no	1	0	0	0	1
SOX2	6657	no						ARUK	no	1	0	0	0	1
SOX8	30812	no						ARUK	no	1	0	0	0	1
SOX9	6662	no						ARUK	no	1	0	0	0	1
SP1	6667	no				harmonizome	AGORA	ARUK	no	1	0	0	0	1
SP3	6670	no						ARUK	no	1	0	0	0	1
SPAST	6683	no						ARUK	no	1	0	0	0	1
SPCS1	28972	no					AGORA		no	1	0	0	0	1
SPG7	6687	no					AGORA		no	1	0	0	0	1
SPON1	10418	no				harmonizome			no	1	0	0	0	1
SPP1	6696	no						ARUK	no	1	0	0	0	1
SPPL2B	56928	no				harmonizome			no	1	0	0	0	1
SPRED1	161742	no						ARUK	no	1	0	0	0	1
SPTBN4	57731	no						ARUK	no	1	0	0	0	1
SQSTM1	8878	yes				harmonizome		ARUK	no	1	0	1	0.5	2.5
SRC	6714	no						ARUK	no	1	0	0	0	1
SREBF1	6720	no					AGORA	ARUK	no	1	0	0	0	1
SREBF2	6721	no					AGORA	ARUK	no	1	0	0	0	1
SREK1	140890	no				harmonizome			no	1	0	0	0	1
SREK1IP1	285672	no				harmonizome			no	1	0	0	0	1
SRSF2	6427	no					AGORA	ARUK	no	1	0	0	0	1
STAG3	10734	yes		GWAS_emagma					no	0	0	1	0	1
STARD10	10809	no					AGORA		no	1	0	0	0	1
STAT3	6774	no					AGORA	ARUK	no	1	0	0	0	1
STAU1	6780	no					AGORA		no	1	0	0	0	1
STK39	27347	no						ARUK	no	1	0	0	0	1
STMN1	3925	no							yes	0	1	0	0	1
STT3A	3703	no						ARUK	no	1	0	0	0	1
STT3B	201595	no						ARUK	no	1	0	0	0	1
STXBP1	6812	no				harmonizome			no	1	0	0	0	1
STXBP5L	9515	no					AGORA		no	1	0	0	0	1
SULT4A1	25830	no					AGORA		no	1	0	0	0	1
SUZ12	23512	no						ARUK	no	1	0	0	0	1
SYNGAP1	8831	no					AGORA		no	1	0	0	0	1
SYNM	23336	no							yes	0	1	0	0	1
SYNPO2	171024	no						ARUK	no	1	0	0	0	1
SYP	6855						AGORA		no	1	0	0	0	1
SYT1	6857	no					AGORA	ARUK	no	1	0	0	0	1
SYT12	91683	no					AGORA		no	1	0	0	0	1
SYTL4	94121								yes	0	1	0	0	1
TAB2	23118	no						ARUK	no	1	0	0	0	1
TAF1	6872							ARUK	no	1	0	0	0	1
TAF11	6882	no						ARUK	no	1	0	0	0	1
TAF12	6883	no						ARUK	no	1	0	0	0	1
TAF1C	9013	no						ARUK	no	1	0	0	0	1
TAF2	6873	no						ARUK	no	1	0	0	0	1
TAF3	83860	no						ARUK	no	1	0	0	0	1
TAF4	6874	no						ARUK	no	1	0	0	0	1
TAF7	6879	no						ARUK	no	1	0	0	0	1
TAF8	129685	no						ARUK	no	1	0	0	0	1
TAGLN3	29114	no					AGORA		no	1	0	0	0	1
TAOK1	57551	no						ARUK	no	1	0	0	0	1
TAOK2	9344	yes						ARUK	no	1	0	1	0.5	2.5
TBK1	29110	no						ARUK	no	1	0	0	0	1
TBP	6908	no						ARUK	no	1	0	0	0	1
TCERG1	10915	no						ARUK	no	1	0	0	0	1
TCF12	6938	no						ARUK	no	1	0	0	0	1
TCF20	6942	no						ARUK	no	1	0	0	0	1
TCF4	6925	no						ARUK	no	1	0	0	0	1
TCF7L1	83439	no						ARUK	no	1	0	0	0	1
TCFL5	10732	no						ARUK	no	1	0	0	0	1
TEAD1	7003	yes						ARUK	no	1	0	1	0.5	2.5
TEF	7008	no						ARUK	no	1	0	0	0	1
TESK1	7016	no						ARUK	no	1	0	0	0	1
TF	7018	no						ARUK	no	1	0	0	0	1
TFAP2C	7022	no						ARUK	no	1	0	0	0	1
TFAP2E	339488	no						ARUK	no	1	0	0	0	1
TFCP2	7024	no				harmonizome		ARUK	no	1	0	0	0	1
TFE3	7030							ARUK	no	1	0	0	0	1
TFEB	7942	no						ARUK	no	1	0	0	0	1
TFRC	7037	no						ARUK	no	1	0	0	0	1
TGFB1	7040	no				harmonizome	AGORA	ARUK	no	1	0	0	0	1
THAP7	80764	no						ARUK	no	1	0	0	0	1
THRA	7067	no				harmonizome		ARUK	no	1	0	0	0	1
THRB	7068	no						ARUK	no	1	0	0	0	1
TIMM13	26517	no					AGORA		no	1	0	0	0	1
TIMP3	7078	no					AGORA		no	1	0	0	0	1
TJP1	7082	no						ARUK	no	1	0	0	0	1
TJP2	9414	no						ARUK	no	1	0	0	0	1
TLN1	7094	no					AGORA	ARUK	no	1	0	0	0	1
TLR4	7099	no				harmonizome	AGORA	ARUK	no	1	0	0	0	1
TMBIM1	64114	no					AGORA		no	1	0	0	0	1
TMBIM6	7009	no							yes	0	1	0	0	1
TMED10	10972	no				harmonizome			no	1	0	0	0	1
TMEM106B	54664	yes				harmonizome			no	1	0	1	0.5	2.5
TMEM184B	25829	no					AGORA		no	1	0	0	0	1
TMEM219	124446	yes		GWAS_emagma					no	0	0	1	0	1
TMEM241	85019	no							yes	0	1	0	0	1
TMEM259	91304	yes		GWAS_emagma					no	0	0	1	0	1
TMF1	7110	no						ARUK	no	1	0	0	0	1
TMX3	54495	no					AGORA		no	1	0	0	0	1
TNFRSF1A	7132	no			KEGG_AD_PATHWAY	harmonizome	AGORA	ARUK	no	1	0	0	0	1
TOMM40	10452	yes				harmonizome			no	1	0	1	0.5	2.5
TP53	7157	no				harmonizome		ARUK	no	1	0	0	0	1
TPI1	7167	no				harmonizome			no	1	0	0	0	1
TPST1	8460	no					AGORA		no	1	0	0	0	1
TRERF1	55809	no						ARUK	no	1	0	0	0	1
TRIM13	10206	no						ARUK	no	1	0	0	0	1
TRIM27	5987	no						ARUK	no	1	0	0	0	1
TRIM37	4591	no						ARUK	no	1	0	0	0	1
TRIM4	89122	no		GWAS_emagma					no	0	0	1	0	1
TRIM5	85363	no						ARUK	no	1	0	0	0	1
TRIM8	81603	no						ARUK	no	1	0	0	0	1
TRIOBP	11078	no					AGORA		no	1	0	0	0	1
TRMT10B	158234	no							yes	0	1	0	0	1
TRPC1	7220	no						ARUK	no	1	0	0	0	1
TRPM7	54822	no				harmonizome			no	1	0	0	0	1
TSPAN14	81619	yes	GWAS_pathway						no	0	0	1	0	1
TTBK1	84630	no						ARUK	no	1	0	0	0	1
TTBK2	146057	no						ARUK	no	1	0	0	0	1
TTYH2	94015	no					AGORA		no	1	0	0	0	1
TUBA4A	7277	no			KEGG_AD_PATHWAY			ARUK	no	1	0	0	0	1
TUBB2A	7280	no			KEGG_AD_PATHWAY				no	1	0	0	0	1
TUFM	7284	no					AGORA		no	1	0	0	0	1
UBE2I	7329	no						ARUK	no	1	0	0	0	1
UBP1	7342	no						ARUK	no	1	0	0	0	1
UBQLN1	29979	no				harmonizome			no	1	0	0	0	1
UBTF	7343	no						ARUK	no	1	0	0	0	1
UGCG	7357	no				harmonizome			no	1	0	0	0	1
UHRF2	115426	no						ARUK	no	1	0	0	0	1
ULK1	8408	no			KEGG_AD_PATHWAY				no	1	0	0	0	1
UNC13A	23025	no					AGORA		no	1	0	0	0	1
UNC5C	8633	no				harmonizome	AGORA		no	1	0	0	0	1
UNC79	57578	no					AGORA		no	1	0	0	0	1
UQCRC1	7384	no					AGORA		no	1	0	0	0	1
USF2	7392	no						ARUK	no	1	0	0	0	1
USP11	8237							ARUK	no	1	0	0	0	1
USP22	23326	no						ARUK	no	1	0	0	0	1
VCAN	1462	no					AGORA		yes	1	1	0	0.5	2.5
VCL	7414	no						ARUK	no	1	0	0	0	1
VCP	7415	no					AGORA		no	1	0	0	0	1
VEGFA	7422	no				harmonizome		ARUK	no	1	0	0	0	1
VPS4A	27183	no						ARUK	no	1	0	0	0	1
VSNL1	7447	no				harmonizome	AGORA		yes	1	1	0	0.5	2.5
VSX1	30813	no						ARUK	no	1	0	0	0	1
WDR1	9948	no					AGORA		no	1	0	0	0	1
WDR7	23335	no					AGORA		no	1	0	0	0	1
WNK1	65125	no						ARUK	no	1	0	0	0	1
WNK3	65267							ARUK	no	1	0	0	0	1
WNT7A	7476	no						ARUK	no	1	0	0	0	1
WWTR1	25937	no						ARUK	no	1	0	0	0	1
XBP1	7494	no			KEGG_AD_PATHWAY			ARUK	no	1	0	0	0	1
XBP1	7494	no			KEGG_AD_PATHWAY			ARUK	no	1	0	0	0	1
XPA	7507	no						ARUK	no	1	0	0	0	1
YAP1	10413	no					AGORA	ARUK	no	1	0	0	0	1
YBX1	4904	no						ARUK	no	1	0	0	0	1
YIF1B	90522	no					AGORA		no	1	0	0	0	1
YWHAZ	7534	no				harmonizome		ARUK	no	1	0	0	0	1
YY1	7528	no						ARUK	no	1	0	0	0	1
ZBTB16	7704	no					AGORA		no	1	0	0	0	1
ZBTB18	10472	no						ARUK	no	1	0	0	0	1
ZBTB20	26137	no						ARUK	no	1	0	0	0	1
ZBTB37	84614	no						ARUK	no	1	0	0	0	1
ZBTB43	23099	no						ARUK	no	1	0	0	0	1
ZBTB7A	51341	no						ARUK	no	1	0	0	0	1
ZCWPW1	55063	no						ARUK	no	1	0	0	0	1
ZFHX3	463	no						ARUK	no	1	0	0	0	1
ZFP36L1	677	no							yes	0	1	0	0	1
ZIC1	7545	no						ARUK	no	1	0	0	0	1
ZIC4	84107	no						ARUK	no	1	0	0	0	1
ZIC5	85416	no						ARUK	no	1	0	0	0	1
ZNF12	7559	no						ARUK	no	1	0	0	0	1
ZNF133	7692	no						ARUK	no	1	0	0	0	1
ZNF140	7699	no						ARUK	no	1	0	0	0	1
ZNF141	7700	no						ARUK	no	1	0	0	0	1
ZNF274	10782	no						ARUK	no	1	0	0	0	1
ZNF32	7580	no						ARUK	no	1	0	0	0	1
ZNF345	25850	no						ARUK	no	1	0	0	0	1
ZNF385D	79750	no						ARUK	no	1	0	0	0	1
ZNF395	55893	no						ARUK	no	1	0	0	0	1
ZNF423	23090	no							yes	0	1	0	0	1
ZNF444	55311	no						ARUK	no	1	0	0	0	1
ZNF449	203523							ARUK	no	1	0	0	0	1
ZNF609	23060	no						ARUK	no	1	0	0	0	1
ZNF618	114991	no						ARUK	no	1	0	0	0	1
ZNF644	84146	no						ARUK	no	1	0	0	0	1
ZNF684	127396	no						ARUK	no	1	0	0	0	1
ZNF704	619279	no						ARUK	no	1	0	0	0	1
ZNF75A	7627	no						ARUK	no	1	0	0	0	1
ZNF76	7629	no						ARUK	no	1	0	0	0	1
ZNF771	51333	no						ARUK	no	1	0	0	0	1
ZNF821	55565	no						ARUK	no	1	0	0	0	1
ZSCAN31	64288	no						ARUK	no	1	0	0	0	1
ZSCAN5A	79149	no						ARUK	no	1	0	0	0	1

## Sheet: In
SYMBOL	ENTREZID	GWAS_significant	GWAS_pathway	GWAS_emagma	KEGG	harmonizome	AGORA	ARUK	Mathys_sig	GWAS_chromatin	LiteratureScore	ExpressionScore	GeneticsScore	DiversificationScore	DiseaseScore
A2M	2	no				harmonizome			no		1	0	0	0	1
AADAT	51166	no					AGORA		no		1	0	0	0	1
ABCA1	19	no				harmonizome		ARUK	no		1	0	0	0	1
ABCA2	20	no				harmonizome		ARUK	no		1	0	0	0	1
ABCA3	21	no						ARUK	no		1	0	0	0	1
ABCA6	23460	no						ARUK	no		1	0	0	0	1
ABCA7	10347	yes				harmonizome	AGORA	ARUK	no	GWAS_chromatin_neuron	1	0	1	0.5	2.5
ABCB1	5243	no				harmonizome		ARUK	no		1	0	0	0	1
ABCC1	4363	no						ARUK	no		1	0	0	0	1
ABCC10	89845	no						ARUK	no		1	0	0	0	1
ABCC4	10257	no				harmonizome		ARUK	no		1	0	0	0	1
ABCC5	10057	no						ARUK	no		1	0	0	0	1
ABCC8	6833	no						ARUK	no		1	0	0	0	1
ABCG1	9619	no						ARUK	no		1	0	0	0	1
ABCG4	64137	no				harmonizome			no		1	0	0	0	1
ABI1	10006	no						ARUK	no		1	0	0	0	1
ABI2	10152	no						ARUK	no		1	0	0	0	1
ABL1	25	no				harmonizome		ARUK	no		1	0	0	0	1
ABL2	27	no						ARUK	no		1	0	0	0	1
ACAT1	38	no						ARUK	no		1	0	0	0	1
ACHE	43	no				harmonizome			no		1	0	0	0	1
ACO1	48	no				harmonizome			no		1	0	0	0	1
ACO2	50	no					AGORA		no		1	0	0	0	1
ACSL1	2180	no					AGORA	ARUK	no		1	0	0	0	1
ACTB	60	yes	GWAS_pathway					ARUK	no		1	0	1	0.5	2.5
ACTG1	71	no						ARUK	no		1	0	0	0	1
ACTN1	87	no					AGORA		no		1	0	0	0	1
ACTN2	88	no					AGORA		no		1	0	0	0	1
ACVR1	90	no						ARUK	no		1	0	0	0	1
ADAM10	102	yes	GWAS_pathway		KEGG_AD_PATHWAY	harmonizome		ARUK	no	GWAS_chromatin_neuron	1	0	1	0.5	2.5
ADAM17	6868	no						ARUK	no		1	0	0	0	1
ADAM19	8728	no						ARUK	no		1	0	0	0	1
ADAM9	8754	no				harmonizome	AGORA	ARUK	no		1	0	0	0	1
ADM	133	no						ARUK	no		1	0	0	0	1
ADNP	23394	no						ARUK	no		1	0	0	0	1
ADRA1A	148	no						ARUK	no		1	0	0	0	1
ADRA1B	147	no						ARUK	no		1	0	0	0	1
ADRA1D	146	no						ARUK	no		1	0	0	0	1
AGAP2	116986	no						ARUK	no		1	0	0	0	1
AGO2	27161	no						ARUK	no		1	0	0	0	1
AIFM1	9131					harmonizome	AGORA		no		1	0	0	0	1
AK1	203	no					AGORA		no		1	0	0	0	1
AK4	205	no					AGORA		no		1	0	0	0	1
AKT1	207	no			KEGG_AD_PATHWAY	harmonizome	AGORA	ARUK	no		1	0	0	0	1
ALK	238	no					AGORA		no		1	0	0	0	1
AMBRA1	55626	no			KEGG_AD_PATHWAY				no		1	0	0	0	1
ANGPT1	284	no						ARUK	no		1	0	0	0	1
ANK1	286	no				harmonizome		ARUK	no		1	0	0	0	1
ANK3	288	no						ARUK	no		1	0	0	0	1
ANKS1B	56899	no					AGORA		no		1	0	0	0	1
ANO6	196527	no					AGORA		no		1	0	0	0	1
ANP32B	10541	no					AGORA		no		1	0	0	0	1
ANXA4	307	no				harmonizome			no		1	0	0	0	1
ANXA5	308	no					AGORA		no		1	0	0	0	1
AP2A1	160	no					AGORA	ARUK	no		1	0	0	0	1
AP2A2	161	yes	GWAS_pathway					ARUK	no		1	0	1	0.5	2.5
AP2B1	163	no					AGORA	ARUK	no		1	0	0	0	1
AP2S1	1175	no						ARUK	no		1	0	0	0	1
AP3B2	8120	no					AGORA		no		1	0	0	0	1
AP3D1	8943	no					AGORA		no		1	0	0	0	1
APAF1	317	no			KEGG_AD_PATHWAY				no		1	0	0	0	1
APBA1	320	no				harmonizome			no		1	0	0	0	1
APBB1	322	no			KEGG_AD_PATHWAY			ARUK	no		1	0	0	0	1
APBB2	323	no				harmonizome		ARUK	no		1	0	0	0	1
APBB3	10307	no						ARUK	no		1	0	0	0	1
APC	324	no			KEGG_AD_PATHWAY				no		1	0	0	0	1
APEX1	328	no						ARUK	no		1	0	0	0	1
APH1A	51107	no			KEGG_AD_PATHWAY	harmonizome		ARUK	no		1	0	0	0	1
APH1B	83464	yes						ARUK	no	GWAS_chromatin_neuron	1	0	1	0.5	2.5
APLP1	333	no						ARUK	no		1	0	0	0	1
APLP2	334	no				harmonizome			no		1	0	0	0	1
APOD	347	no				harmonizome	AGORA		no		1	0	0	0	1
APOE	348	yes	GWAS_pathway		KEGG_AD_PATHWAY	harmonizome	AGORA	ARUK	no		1	0	1	0.5	2.5
APP	351	no			KEGG_AD_PATHWAY	harmonizome		ARUK	no		1	0	0	0	1
AR	367							ARUK	no		1	0	0	0	1
ARAF	369				KEGG_AD_PATHWAY				no		1	0	0	0	1
ARF6	382	no						ARUK	no		1	0	0	0	1
ARFGAP2	84364	no							no	GWAS_chromatin_neuron	0	0	1	0	1
ARHGAP26	23092	no					AGORA		no		1	0	0	0	1
ARHGAP35	2909	no						ARUK	no		1	0	0	0	1
ARMC5	79798	no							no	GWAS_chromatin_neuron	0	0	1	0	1
ARNT2	9915	no						ARUK	no		1	0	0	0	1
ARNTL	406	no						ARUK	no		1	0	0	0	1
ARX	170302							ARUK	no		1	0	0	0	1
ASAH1	427	no							yes		0	1	0	0	1
ASCL1	429	no						ARUK	no		1	0	0	0	1
ASPM	259266	no				harmonizome	AGORA		no		1	0	0	0	1
ATCAY	85300	no					AGORA		no		1	0	0	0	1
ATF2	1386	no				harmonizome		ARUK	no		1	0	0	0	1
ATF4	468	no			KEGG_AD_PATHWAY	harmonizome		ARUK	no		1	0	0	0	1
ATF6	22926	no			KEGG_AD_PATHWAY			ARUK	no		1	0	0	0	1
ATF6B	1388	no						ARUK	no		1	0	0	0	1
ATG101	60673	no			KEGG_AD_PATHWAY				no		1	0	0	0	1
ATG13	9776	no			KEGG_AD_PATHWAY				no		1	0	0	0	1
ATG14	22863	no			KEGG_AD_PATHWAY				no		1	0	0	0	1
ATG2A	23130	no			KEGG_AD_PATHWAY				no		1	0	0	0	1
ATM	472	no						ARUK	no		1	0	0	0	1
ATMIN	23300	no						ARUK	no		1	0	0	0	1
ATP1A1	476	no						ARUK	no		1	0	0	0	1
ATP1A3	478	no					AGORA	ARUK	no		1	0	0	0	1
ATP1B1	481	no					AGORA	ARUK	no		1	0	0	0	1
ATP1B2	482	no						ARUK	no		1	0	0	0	1
ATP1B3	483	no						ARUK	no		1	0	0	0	1
ATP2A1	487	no			KEGG_AD_PATHWAY			ARUK	no		1	0	0	0	1
ATP2A2	488	no					AGORA	ARUK	no		1	0	0	0	1
ATP2A3	489	no						ARUK	no		1	0	0	0	1
ATP2B1	490	no				harmonizome	AGORA		no		1	0	0	0	1
ATP2B2	491	no					AGORA		no		1	0	0	0	1
ATP2B4	493	no						ARUK	no		1	0	0	0	1
ATP2C1	27032	no				harmonizome			no		1	0	0	0	1
ATP6V0A1	535	no					AGORA		no		1	0	0	0	1
ATP6V0D1	9114	no					AGORA		no		1	0	0	0	1
ATP6V1A	523	no					AGORA		no		1	0	0	0	1
ATP6V1B2	526	no					AGORA		no		1	0	0	0	1
ATP6V1E1	529	no					AGORA		no		1	0	0	0	1
ATP6V1H	51606	no					AGORA		no		1	0	0	0	1
ATP7B	540	no				harmonizome			no		1	0	0	0	1
ATP8A1	10396	no						ARUK	no		1	0	0	0	1
ATP9A	10079	no						ARUK	no		1	0	0	0	1
ATR	545	no						ARUK	no		1	0	0	0	1
AXIN1	8312	no			KEGG_AD_PATHWAY				no		1	0	0	0	1
B2M	567	no						ARUK	no		1	0	0	0	1
BACE1	23621	no			KEGG_AD_PATHWAY	harmonizome		ARUK	no		1	0	0	0	1
BACE2	25825	no				harmonizome			no		1	0	0	0	1
BACH2	60468	no						ARUK	no		1	0	0	0	1
BAD	572	no			KEGG_AD_PATHWAY				no		1	0	0	0	1
BAG1	573	no						ARUK	no		1	0	0	0	1
BAG2	9532	no						ARUK	no		1	0	0	0	1
BAG3	9531	no						ARUK	no		1	0	0	0	1
BAG4	9530	no					AGORA		no		1	0	0	0	1
BAG5	9529	no						ARUK	no		1	0	0	0	1
BAIAP2	10458	no					AGORA		no		1	0	0	0	1
BAX	581	no				harmonizome		ARUK	no		1	0	0	0	1
BBX	56987	no						ARUK	no		1	0	0	0	1
BCAS1	8537	no					AGORA		no		1	0	0	0	1
BCHE	590	no				harmonizome			no		1	0	0	0	1
BCL11A	53335	no						ARUK	no		1	0	0	0	1
BCL11B	64919	no						ARUK	no		1	0	0	0	1
BCL2	596	no				harmonizome	AGORA	ARUK	no		1	0	0	0	1
BCL2L11	10018	no						ARUK	no		1	0	0	0	1
BCL3	602	yes							no	GWAS_chromatin_neuron	0	0	1	0	1
BCL6	604	no						ARUK	no		1	0	0	0	1
BCR	613	no				harmonizome			no		1	0	0	0	1
BECN1	8678	no			KEGG_AD_PATHWAY	harmonizome		ARUK	no		1	0	0	0	1
BEX2	84707								yes		0	1	0	0	1
BEX4	56271								yes		0	1	0	0	1
BEX5	340542								yes		0	1	0	0	1
BHLHE40	8553	no						ARUK	no		1	0	0	0	1
BHLHE41	79365	no						ARUK	no		1	0	0	0	1
BICD1	636	no						ARUK	no		1	0	0	0	1
BICD2	23299	no						ARUK	no		1	0	0	0	1
BID	637	no			KEGG_AD_PATHWAY				no		1	0	0	0	1
BIN1	274	yes				harmonizome	AGORA	ARUK	no	GWAS_chromatin_neuron	1	0	1	0.5	2.5
BLMH	642	no				harmonizome			no		1	0	0	0	1
BLVRA	644	no				harmonizome			no		1	0	0	0	1
BMP6	654	no						ARUK	no		1	0	0	0	1
BMPR2	659	no						ARUK	no		1	0	0	0	1
BRCA1	672	no				harmonizome			no		1	0	0	0	1
BRD8	10902	no						ARUK	no		1	0	0	0	1
BRK1	55845	no						ARUK	no		1	0	0	0	1
BRSK1	84446	no						ARUK	no		1	0	0	0	1
BRSK2	9024	no						ARUK	no		1	0	0	0	1
BSG	682	no						ARUK	no		1	0	0	0	1
BSN	8927	no					AGORA		no		1	0	0	0	1
C1QTNF4	114900	yes					AGORA		no	GWAS_chromatin_neuron	1	0	1	0.5	2.5
C1S	716	yes	GWAS_pathway						no		0	0	1	0	1
C5AR1	728	no						ARUK	no		1	0	0	0	1
CA2	760	no				harmonizome			no		1	0	0	0	1
CACNA1A	773	no						ARUK	no		1	0	0	0	1
CACNA1B	774	no						ARUK	no		1	0	0	0	1
CACNA1C	775	no			KEGG_AD_PATHWAY				no		1	0	0	0	1
CACNA2D1	781	no						ARUK	no		1	0	0	0	1
CACNB1	782	no						ARUK	no		1	0	0	0	1
CACNB2	783	no				harmonizome			no		1	0	0	0	1
CACNB4	785	no					AGORA		no		1	0	0	0	1
CADPS	8618	no					AGORA		no		1	0	0	0	1
CALCR	799	no						ARUK	no		1	0	0	0	1
CALM1	801	no			KEGG_AD_PATHWAY	harmonizome			no		1	0	0	0	1
CAMK1	8536	no				harmonizome			no		1	0	0	0	1
CAMKK2	10645	no					AGORA		no		1	0	0	0	1
CAMTA2	23125	yes						ARUK	no		1	0	1	0.5	2.5
CAND2	23066	no						ARUK	no		1	0	0	0	1
CAPN1	823	no			KEGG_AD_PATHWAY	harmonizome		ARUK	no		1	0	0	0	1
CAPN2	824	no					AGORA		no		1	0	0	0	1
CASP3	836	no			KEGG_AD_PATHWAY				no		1	0	0	0	1
CASP3	836	no			KEGG_AD_PATHWAY				no		1	0	0	0	1
CASP8AP2	9994	no						ARUK	no		1	0	0	0	1
CASP9	842	no			KEGG_AD_PATHWAY				no		1	0	0	0	1
CAST	831	no						ARUK	no		1	0	0	0	1
CBL	867	no					AGORA		no		1	0	0	0	1
CBX3	11335	yes						ARUK	no		1	0	1	0.5	2.5
CCDC189	90835	no		GWAS_emagma					no		0	0	1	0	1
CCDC25	55246	no							no	GWAS_chromatin_neuron	0	0	1	0	1
CCNE1	898	no						ARUK	no		1	0	0	0	1
CCNH	902	no						ARUK	no		1	0	0	0	1
CD200	4345	no						ARUK	no		1	0	0	0	1
CD2AP	23607	yes						ARUK	no	GWAS_chromatin_neuron	1	0	1	0.5	2.5
CD36	948	no						ARUK	no		1	0	0	0	1
CD47	961	no						ARUK	no		1	0	0	0	1
CD63	967	no						ARUK	no		1	0	0	0	1
CD74	972	no						ARUK	no		1	0	0	0	1
CD81	975	no						ARUK	no		1	0	0	0	1
CD9	928	no						ARUK	no		1	0	0	0	1
CDC42	998	no						ARUK	no		1	0	0	0	1
CDCA7	83879	no					AGORA		no		1	0	0	0	1
CDH1	999	no						ARUK	no		1	0	0	0	1
CDH2	1000	no				harmonizome			no		1	0	0	0	1
CDH22	64405	no					AGORA		no		1	0	0	0	1
CDK11B	984	no				harmonizome			no		1	0	0	0	1
CDK18	5129	no					AGORA		no		1	0	0	0	1
CDK5	1020	no			KEGG_AD_PATHWAY	harmonizome		ARUK	no		1	0	0	0	1
CDK5R1	8851	no			KEGG_AD_PATHWAY	harmonizome		ARUK	no		1	0	0	0	1
CDK5R1	8851	no			KEGG_AD_PATHWAY	harmonizome		ARUK	no		1	0	0	0	1
CDK5R2	8941	no				harmonizome		ARUK	no		1	0	0	0	1
CDK5RAP1	51654	no						ARUK	no		1	0	0	0	1
CDK5RAP2	55755	no				harmonizome			no		1	0	0	0	1
CDK7	1022	no						ARUK	no		1	0	0	0	1
CDYL	9425	no					AGORA		no		1	0	0	0	1
CEACAM19	56971	yes		GWAS_emagma					no		0	0	1	0	1
CEBPB	1051	no						ARUK	no		1	0	0	0	1
CEBPD	1052	no						ARUK	no		1	0	0	0	1
CEBPG	1054	no						ARUK	no		1	0	0	0	1
CEBPZ	10153	no						ARUK	no		1	0	0	0	1
CELF1	10658	no						ARUK	no	GWAS_chromatin_neuron	1	0	1	0.5	2.5
CENPJ	55835	no				harmonizome			no		1	0	0	0	1
CERCAM	51148	no					AGORA		no		1	0	0	0	1
CFL1	1072	no						ARUK	no		1	0	0	0	1
CFTR	1080	no						ARUK	no		1	0	0	0	1
CGGBP1	8545	no						ARUK	no		1	0	0	0	1
CGNL1	84952	no						ARUK	no		1	0	0	0	1
CHCHD3	54927	no					AGORA		no		1	0	0	0	1
CHD4	1108	no						ARUK	no		1	0	0	0	1
CHMP2A	27243	no						ARUK	no		1	0	0	0	1
CHMP7	91782	no						ARUK	no		1	0	0	0	1
CHRM1	1128	no			KEGG_AD_PATHWAY				no		1	0	0	0	1
CHRM3	1131	no						ARUK	no		1	0	0	0	1
CHRNA2	1135	yes							no	GWAS_chromatin_neuron	0	0	1	0	1
CHRNA4	1137	no				harmonizome			no		1	0	0	0	1
CHRNA7	1139	no			KEGG_AD_PATHWAY	harmonizome		ARUK	no		1	0	0	0	1
CHRNB2	1141	no						ARUK	no		1	0	0	0	1
CHST11	50515	no					AGORA		no		1	0	0	0	1
CHUK	1147	no			KEGG_AD_PATHWAY			ARUK	no		1	0	0	0	1
CIAPIN1	57019	no				harmonizome			no		1	0	0	0	1
CIRBP	1153	no					AGORA		yes		1	1	0	0.5	2.5
CISD1	55847	yes					AGORA		no		1	0	1	0.5	2.5
CKAP5	9793	no						ARUK	no		1	0	0	0	1
CLASRP	11129	yes							no	GWAS_chromatin_neuron	0	0	1	0	1
CLDN11	5010	no						ARUK	no		1	0	0	0	1
CLDN12	9069	no						ARUK	no		1	0	0	0	1
CLOCK	9575	no						ARUK	no		1	0	0	0	1
CLPTM1	1209	yes							no	GWAS_chromatin_neuron	0	0	1	0	1
CLSTN3	9746	no				harmonizome			no		1	0	0	0	1
CLTA	1211	no						ARUK	no		1	0	0	0	1
CLTB	1212	no						ARUK	no		1	0	0	0	1
CLTC	1213	no						ARUK	no		1	0	0	0	1
CLTCL1	8218	no						ARUK	no		1	0	0	0	1
CLU	1191	yes	GWAS_pathway			harmonizome	AGORA	ARUK	no	GWAS_chromatin_neuron	1	0	1	0.5	2.5
CMC2	56942	no							yes		0	1	0	0	1
CNBP	7555	no						ARUK	no		1	0	0	0	1
CNKSR2	22866						AGORA		no		1	0	0	0	1
CNP	1267	no				harmonizome	AGORA		no		1	0	0	0	1
CNR1	1268	no				harmonizome			no		1	0	0	0	1
CNTN5	53942	no				harmonizome			no		1	0	0	0	1
CNTNAP2	26047	no					AGORA		no		1	0	0	0	1
COL18A1	80781	no				harmonizome			no		1	0	0	0	1
COL25A1	84570	no				harmonizome	AGORA		no		1	0	0	0	1
COMT	1312	no				harmonizome			no		1	0	0	0	1
COPG2	26958	no							yes		0	1	0	0	1
COX10	1352	no				harmonizome			no		1	0	0	0	1
COX15	1355	no						ARUK	no		1	0	0	0	1
COX4I1	1327	no			KEGG_AD_PATHWAY			ARUK	yes		1	1	0	0.5	2.5
COX5A	9377	no							yes		0	1	0	0	1
COX5B	1329	no					AGORA		no		1	0	0	0	1
COX6B1	1340	no					AGORA		no		1	0	0	0	1
CPLX1	10815	no					AGORA		no		1	0	0	0	1
CPSF4	10898	no						ARUK	no		1	0	0	0	1
CREB1	1385	no				harmonizome		ARUK	no		1	0	0	0	1
CREB3	10488	no						ARUK	no		1	0	0	0	1
CREB5	9586	no						ARUK	no		1	0	0	0	1
CREBBP	1387	no						ARUK	no		1	0	0	0	1
CREM	1390	no						ARUK	no		1	0	0	0	1
CRH	1392	no					AGORA		no		1	0	0	0	1
CRHR1	1394	no					AGORA		no		1	0	0	0	1
CRIM1	51232	no						ARUK	no		1	0	0	0	1
CRKL	1399	no						ARUK	no		1	0	0	0	1
CRY2	1408	yes							no		0	0	1	0	1
CRYAB	1410	no						ARUK	no		1	0	0	0	1
CS	1431	no					AGORA		no		1	0	0	0	1
CSGALNACT2	55454	no		GWAS_emagma					no		0	0	1	0	1
CSMD1	64478	no					AGORA		no		1	0	0	0	1
CSNK1A1	1452	no			KEGG_AD_PATHWAY				no		1	0	0	0	1
CSNK1D	1453	no				harmonizome			no		1	0	0	0	1
CSNK1E	1454	no			KEGG_AD_PATHWAY				no		1	0	0	0	1
CSNK2A1	1457	no			KEGG_AD_PATHWAY			ARUK	no		1	0	0	0	1
CSNK2A2	1459	no						ARUK	no		1	0	0	0	1
CSRP1	1465	no					AGORA		no		1	0	0	0	1
CST3	1471	no				harmonizome		ARUK	no		1	0	0	0	1
CSTF1	1477	no							no	GWAS_chromatin_neuron	0	0	1	0	1
CTBP1	1487	no						ARUK	no		1	0	0	0	1
CTBP2	1488	no						ARUK	no		1	0	0	0	1
CTCF	10664	no				harmonizome			no		1	0	0	0	1
CTNNA3	29119	no				harmonizome			no		1	0	0	0	1
CTNNB1	1499	no			KEGG_AD_PATHWAY			ARUK	no		1	0	0	0	1
CTNND1	1500	no						ARUK	no		1	0	0	0	1
CTSB	1508	no				harmonizome		ARUK	no		1	0	0	0	1
CTSK	1513	no						ARUK	no		1	0	0	0	1
CTSL	1514	no						ARUK	no		1	0	0	0	1
CTSS	1520	no						ARUK	no		1	0	0	0	1
CUX1	1523	no						ARUK	no		1	0	0	0	1
CUX2	23316	no						ARUK	no		1	0	0	0	1
CX3CL1	6376	no					AGORA	ARUK	no		1	0	0	0	1
CYC1	1537	no			KEGG_AD_PATHWAY				no		1	0	0	0	1
CYCS	54205	no			KEGG_AD_PATHWAY			ARUK	no		1	0	0	0	1
CYFIP1	23191	no						ARUK	no		1	0	0	0	1
CYFIP2	26999	no					AGORA		no		1	0	0	0	1
CYP27A1	1593	no					AGORA		no		1	0	0	0	1
CYP46A1	10858	no				harmonizome		ARUK	no		1	0	0	0	1
DAAM2	23500	no					AGORA		no		1	0	0	0	1
DAB1	1600	no				harmonizome			no		1	0	0	0	1
DAD1	1603	no						ARUK	no		1	0	0	0	1
DAP3	7818	no					AGORA		no		1	0	0	0	1
DAPK1	1612	no				harmonizome			no		1	0	0	0	1
DBI	1622	no					AGORA		no		1	0	0	0	1
DBN1	1627	no						ARUK	no		1	0	0	0	1
DBP	1628	no						ARUK	no		1	0	0	0	1
DBT	1629	no					AGORA		no		1	0	0	0	1
DCAF12	25853	no					AGORA		no		1	0	0	0	1
DCAF7	10238	no							no	GWAS_chromatin_neuron	0	0	1	0	1
DCLK1	9201	no					AGORA		no		1	0	0	0	1
DCN	1634	no					AGORA		no		1	0	0	0	1
DCTN2	10540	no						ARUK	no		1	0	0	0	1
DDB2	1643	no							no	GWAS_chromatin_neuron	0	0	1	0	1
DDIT3	1649	no			KEGG_AD_PATHWAY			ARUK	no		1	0	0	0	1
DDIT3	1649	no			KEGG_AD_PATHWAY			ARUK	no		1	0	0	0	1
DDIT4	54541	no				harmonizome			no		1	0	0	0	1
DDOST	1650	no						ARUK	no		1	0	0	0	1
DESI1	27351	no					AGORA		no		1	0	0	0	1
DHCR24	1718	no				harmonizome	AGORA		no		1	0	0	0	1
DHFR	1719	no							yes		0	1	0	0	1
DHRS11	79154	no					AGORA		no		1	0	0	0	1
DHTKD1	55526	no					AGORA		no		1	0	0	0	1
DICER1	23405	no						ARUK	no		1	0	0	0	1
DIO2	1734	no						ARUK	no		1	0	0	0	1
DIRAS1	148252	no					AGORA		no		1	0	0	0	1
DISC1	27185	no						ARUK	no		1	0	0	0	1
DKK1	22943	no			KEGG_AD_PATHWAY			ARUK	no		1	0	0	0	1
DLD	1738	no					AGORA		no		1	0	0	0	1
DLG2	1740	no					AGORA	ARUK	no		1	0	0	0	1
DLG3	1741							ARUK	no		1	0	0	0	1
DLG4	1742	no					AGORA	ARUK	no		1	0	0	0	1
DLGAP1	9229	no					AGORA		no		1	0	0	0	1
DLST	1743	no				harmonizome			no		1	0	0	0	1
DLX1	1745	no						ARUK	no		1	0	0	0	1
DLX2	1746	no						ARUK	no		1	0	0	0	1
DLX5	1749	no						ARUK	no		1	0	0	0	1
DLX6	1750	no						ARUK	no		1	0	0	0	1
DMD	1756							ARUK	no		1	0	0	0	1
DMXL2	23312	no					AGORA		no		1	0	0	0	1
DNAJA4	55466	no						ARUK	no		1	0	0	0	1
DNAJB2	3300	no						ARUK	no		1	0	0	0	1
DNAJC6	9829	no					AGORA		no		1	0	0	0	1
DNM1	1759	no					AGORA		no		1	0	0	0	1
DNM1L	10059	no				harmonizome			no		1	0	0	0	1
DNM2	1785	no				harmonizome	AGORA		no		1	0	0	0	1
DNM3	26052	no					AGORA		no		1	0	0	0	1
DNMT3A	1788	no						ARUK	no		1	0	0	0	1
DOCK1	1793	no					AGORA		no		1	0	0	0	1
DOCK2	1794	no					AGORA		no		1	0	0	0	1
DOCK3	1795	no				harmonizome	AGORA		no		1	0	0	0	1
DOCK4	9732	no					AGORA		no		1	0	0	0	1
DPF1	8193	no						ARUK	no		1	0	0	0	1
DPF2	5977	no						ARUK	no		1	0	0	0	1
DPP10	57628	no					AGORA		no		1	0	0	0	1
DPP6	1804						AGORA		no		1	0	0	0	1
DPY30	84661	no					AGORA		no		1	0	0	0	1
DPYSL2	1808	no				harmonizome			no		1	0	0	0	1
DPYSL3	1809	no					AGORA		no		1	0	0	0	1
DR1	1810	no						ARUK	no		1	0	0	0	1
DRAP1	10589	no						ARUK	no		1	0	0	0	1
DRD3	1814	no				harmonizome			no		1	0	0	0	1
DRD5	1816	no				harmonizome			no		1	0	0	0	1
DROSHA	29102	no						ARUK	no		1	0	0	0	1
DUSP22	56940	no						ARUK	no		1	0	0	0	1
DVL1	1855	no			KEGG_AD_PATHWAY			ARUK	no		1	0	0	0	1
DVL2	1856	no						ARUK	no		1	0	0	0	1
DYNC1I1	1780	no					AGORA		no		1	0	0	0	1
DYNC2LI1	51626	no					AGORA		no		1	0	0	0	1
DYRK1A	1859	no				harmonizome		ARUK	no		1	0	0	0	1
E2F3	1871	no						ARUK	no		1	0	0	0	1
E2F4	1874	no						ARUK	no		1	0	0	0	1
EAF1	85403	no						ARUK	no		1	0	0	0	1
EAF2	55840	no						ARUK	no		1	0	0	0	1
ECE1	1889	no				harmonizome			no		1	0	0	0	1
EED	8726	no						ARUK	no	GWAS_chromatin_neuron	1	0	1	0.5	2.5
EEF2	1938	no				harmonizome			no		1	0	0	0	1
EEF2K	29904	no				harmonizome			no		1	0	0	0	1
EFCAB13	124989	no		GWAS_emagma					no		0	0	1	0	1
EFNA3	1944	no						ARUK	no		1	0	0	0	1
EFNA5	1946	no					AGORA	ARUK	no		1	0	0	0	1
EFNB2	1948	no						ARUK	no		1	0	0	0	1
EFNB3	1949	no						ARUK	no		1	0	0	0	1
EGFR	1956	no						ARUK	no		1	0	0	0	1
EGR1	1958	no				harmonizome		ARUK	no		1	0	0	0	1
EHMT1	79813	no						ARUK	no		1	0	0	0	1
EHMT2	10919	no						ARUK	no		1	0	0	0	1
EIF2AK2	5610	no			KEGG_AD_PATHWAY	harmonizome			no		1	0	0	0	1
EIF2AK3	9451	no			KEGG_AD_PATHWAY				no		1	0	0	0	1
EIF2S1	1965	no			KEGG_AD_PATHWAY	harmonizome		ARUK	no		1	0	0	0	1
EIF4E	1977	no				harmonizome			no		1	0	0	0	1
EIF4E1B	253314	no							yes		0	1	0	0	1
ELAVL1	1994	no						ARUK	no		1	0	0	0	1
ELAVL2	1993	no					AGORA		no		1	0	0	0	1
ELAVL4	1996	no					AGORA		no		1	0	0	0	1
ELF1	1997	no						ARUK	no		1	0	0	0	1
ELF2	1998	no						ARUK	no		1	0	0	0	1
ELK1	2002							ARUK	no		1	0	0	0	1
ELK4	2005	no						ARUK	no		1	0	0	0	1
EML6	400954	no							yes		0	1	0	0	1
ENC1	8507	no					AGORA		no		1	0	0	0	1
ENO1	2023	no				harmonizome	AGORA		no		1	0	0	0	1
EP300	2033	no						ARUK	no		1	0	0	0	1
EPB41L3	23136	no					AGORA		no		1	0	0	0	1
EPHA3	2042	no						ARUK	no		1	0	0	0	1
EPHA4	2043	no						ARUK	no		1	0	0	0	1
EPHA5	2044	no					AGORA		no		1	0	0	0	1
EPHA7	2045	no						ARUK	no		1	0	0	0	1
EPHB2	2048	no						ARUK	no		1	0	0	0	1
EPHX2	2053	no							no	GWAS_chromatin_neuron	0	0	1	0	1
EPOR	2057	no				harmonizome			no		1	0	0	0	1
ERBB3	2065	no					AGORA		no		1	0	0	0	1
ERBB4	2066	no				harmonizome	AGORA		no		1	0	0	0	1
ERC2	26059	no					AGORA		no		1	0	0	0	1
ERG	2078	no						ARUK	no		1	0	0	0	1
ERN1	2081	no			KEGG_AD_PATHWAY				no		1	0	0	0	1
ESR1	2099	no				harmonizome		ARUK	no		1	0	0	0	1
ESR2	2100	no				harmonizome			no		1	0	0	0	1
ESRRA	2101	no						ARUK	no		1	0	0	0	1
ESRRG	2104	no					AGORA	ARUK	no		1	0	0	0	1
ETFA	2108	no					AGORA		no		1	0	0	0	1
ETS2	2114	no						ARUK	no		1	0	0	0	1
ETV1	2115	no						ARUK	no		1	0	0	0	1
ETV4	2118	no						ARUK	no		1	0	0	0	1
ETV5	2119	no						ARUK	no		1	0	0	0	1
EZH1	2145	no						ARUK	no		1	0	0	0	1
EZH2	2146	no						ARUK	no		1	0	0	0	1
F3	2152	no						ARUK	no		1	0	0	0	1
FA2H	79152	no					AGORA		no		1	0	0	0	1
FABP3	2170	no				harmonizome		ARUK	no		1	0	0	0	1
FABP5	2171	no						ARUK	no		1	0	0	0	1
FADS1	3992	no					AGORA		no		1	0	0	0	1
FADS2	9415	no					AGORA		no		1	0	0	0	1
FAM107A	11170	no					AGORA		no		1	0	0	0	1
FAN1	22909	no					AGORA		no		1	0	0	0	1
FBLIM1	54751	no						ARUK	no		1	0	0	0	1
FBXL16	146330	no					AGORA		no		1	0	0	0	1
FBXO2	26232	no							yes		0	1	0	0	1
FBXW7	55294	no					AGORA	ARUK	no		1	0	0	0	1
FERMT2	10979	yes						ARUK	no		1	0	1	0.5	2.5
FERMT3	83706	no					AGORA		no		1	0	0	0	1
FGF12	2257	no					AGORA		no		1	0	0	0	1
FGF14	2259	no					AGORA		no		1	0	0	0	1
FGF2	2247	no						ARUK	no		1	0	0	0	1
FIBP	9158	yes		GWAS_emagma			AGORA		no		1	0	1	0.5	2.5
FIS1	51024	no						ARUK	no		1	0	0	0	1
FIZ1	84922	no						ARUK	no		1	0	0	0	1
FKBP5	2289	no					AGORA		no		1	0	0	0	1
FLOT1	10211	no						ARUK	no		1	0	0	0	1
FLOT2	2319	no						ARUK	no		1	0	0	0	1
FNBP4	23360	yes							no	GWAS_chromatin_neuron	0	0	1	0	1
FOXG1	2290	no						ARUK	no		1	0	0	0	1
FOXJ2	55810	no						ARUK	no		1	0	0	0	1
FOXJ3	22887	no						ARUK	no		1	0	0	0	1
FOXK1	221937	no						ARUK	no		1	0	0	0	1
FOXN2	3344	no						ARUK	no		1	0	0	0	1
FOXO1	2308	no					AGORA		no		1	0	0	0	1
FOXO3	2309	no						ARUK	no		1	0	0	0	1
FOXP1	27086	no						ARUK	no		1	0	0	0	1
FRAT1	10023	no			KEGG_AD_PATHWAY				no		1	0	0	0	1
FRMD6	122786	no				harmonizome			no		1	0	0	0	1
FRMPD4	9758						AGORA		no		1	0	0	0	1
FTO	79068	no				harmonizome			no		1	0	0	0	1
FYN	2534	no				harmonizome		ARUK	no		1	0	0	0	1
FZD4	8322	no						ARUK	no		1	0	0	0	1
FZD6	8323	no						ARUK	no		1	0	0	0	1
G3BP1	10146	no						ARUK	no		1	0	0	0	1
GAB1	2549	no						ARUK	no		1	0	0	0	1
GAB2	9846	no				harmonizome			no		1	0	0	0	1
GABARAPL1	23710	no					AGORA		no		1	0	0	0	1
GABBR1	2550	no				harmonizome		ARUK	no		1	0	0	0	1
GABBR2	9568	no						ARUK	no		1	0	0	0	1
GABPA	2551	no						ARUK	no		1	0	0	0	1
GABRA1	2554	no					AGORA		no		1	0	0	0	1
GABRA4	2557	no					AGORA		no		1	0	0	0	1
GABRB2	2561	no					AGORA		no		1	0	0	0	1
GABRG1	2565	no				harmonizome			no		1	0	0	0	1
GABRG2	2566	no				harmonizome	AGORA		no		1	0	0	0	1
GABRG3	2567	no				harmonizome			no		1	0	0	0	1
GAD1	2571	no					AGORA		no		1	0	0	0	1
GAL	51083	no				harmonizome			no		1	0	0	0	1
GAPDH	2597	no			KEGG_AD_PATHWAY	harmonizome	AGORA		no		1	0	0	0	1
GART	2618	no				harmonizome			no		1	0	0	0	1
GAS7	8522	no				harmonizome			no		1	0	0	0	1
GBA	2629	no				harmonizome		ARUK	no		1	0	0	0	1
GDA	9615	no					AGORA		no		1	0	0	0	1
GDAP1	54332	no					AGORA		no		1	0	0	0	1
GFAP	2670	no				harmonizome	AGORA		no		1	0	0	0	1
GGA3	23163	no						ARUK	no		1	0	0	0	1
GLI3	2737	no						ARUK	no		1	0	0	0	1
GLIS1	148979	no						ARUK	no		1	0	0	0	1
GMEB1	10691	no						ARUK	no		1	0	0	0	1
GMEB2	26205	no						ARUK	no		1	0	0	0	1
GMFB	2764	no				harmonizome			no		1	0	0	0	1
GMPR	2766	no					AGORA		no		1	0	0	0	1
GNAQ	2776	no			KEGG_AD_PATHWAY	harmonizome			no		1	0	0	0	1
GNB3	2784	no						ARUK	no		1	0	0	0	1
GNB5	10681	no					AGORA		no		1	0	0	0	1
GOLM1	51280	no				harmonizome			no		1	0	0	0	1
GPATCH2	55105	no							yes		0	1	0	0	1
GPC6	10082	no					AGORA		no		1	0	0	0	1
GPHN	10243	no				harmonizome			no		1	0	0	0	1
GPI	2821	no					AGORA		yes		1	1	0	0.5	2.5
GPM6B	2824						AGORA		no		1	0	0	0	1
GPR37	2861	no					AGORA		no		1	0	0	0	1
GPS2	2874	no							yes		0	1	0	0	1
GRHL1	29841	no						ARUK	no		1	0	0	0	1
GRIA1	2890	no				harmonizome		ARUK	no		1	0	0	0	1
GRIA2	2891	no				harmonizome	AGORA	ARUK	no		1	0	0	0	1
GRIA3	2892					harmonizome		ARUK	no		1	0	0	0	1
GRIA4	2893	no						ARUK	no		1	0	0	0	1
GRIN1	2902	no			KEGG_AD_PATHWAY			ARUK	no		1	0	0	0	1
GRIN2A	2903	no				harmonizome	AGORA	ARUK	no		1	0	0	0	1
GRIN2B	2904	no				harmonizome		ARUK	no		1	0	0	0	1
GRIN2C	2905	yes						ARUK	no		1	0	1	0.5	2.5
GRIN2D	2906	no						ARUK	no		1	0	0	0	1
GRIP1	23426	no						ARUK	no		1	0	0	0	1
GRM3	2913	no						ARUK	no		1	0	0	0	1
GRM5	2915	no						ARUK	no		1	0	0	0	1
GRN	2896	no		GWAS_emagma		harmonizome		ARUK	no		1	0	1	0.5	2.5
GSK3A	2931	no						ARUK	no		1	0	0	0	1
GSK3B	2932	no			KEGG_AD_PATHWAY	harmonizome		ARUK	no		1	0	0	0	1
GSK3B	2932	no			KEGG_AD_PATHWAY	harmonizome		ARUK	no		1	0	0	0	1
GSK3B	2932	no			KEGG_AD_PATHWAY	harmonizome		ARUK	no		1	0	0	0	1
GSN	2934	no					AGORA		no		1	0	0	0	1
GSTK1	373156	no					AGORA		no		1	0	0	0	1
GSTM3	2947	no				harmonizome			no		1	0	0	0	1
GSTO1	9446	no				harmonizome			no		1	0	0	0	1
GTF2A1	2957	no						ARUK	no		1	0	0	0	1
GTF2A2	2958	no						ARUK	no		1	0	0	0	1
GTF2B	2959	no						ARUK	no		1	0	0	0	1
GTF2E2	2961	no						ARUK	no		1	0	0	0	1
GTF2F1	2962	no						ARUK	no		1	0	0	0	1
GTF2F2	2963	no						ARUK	no		1	0	0	0	1
GTF2H2	2966	no						ARUK	no		1	0	0	0	1
GTF2H3	2967	no						ARUK	no		1	0	0	0	1
GTF2I	2969	no						ARUK	no		1	0	0	0	1
GTF2IRD1	9569	no						ARUK	no		1	0	0	0	1
GTF2IRD2	84163	no						ARUK	no		1	0	0	0	1
GTF2IRD2B	389524	no						ARUK	no		1	0	0	0	1
HABP4	22927	no					AGORA		no		1	0	0	0	1
HACD1	9200	no				harmonizome			no		1	0	0	0	1
HBEGF	1839	yes	GWAS_pathway						no		0	0	1	0	1
HCFC1	3054							ARUK	no		1	0	0	0	1
HDAC1	3065	no					AGORA	ARUK	no		1	0	0	0	1
HDAC3	8841	no						ARUK	no		1	0	0	0	1
HDAC6	10013					harmonizome		ARUK	no		1	0	0	0	1
HDAC9	9734	no						ARUK	no		1	0	0	0	1
HECW2	57520	no					AGORA		no		1	0	0	0	1
HES6	55502	no						ARUK	no		1	0	0	0	1
HEY1	23462	no						ARUK	no		1	0	0	0	1
HIF1A	3091	no						ARUK	no		1	0	0	0	1
HIF3A	64344	no						ARUK	no		1	0	0	0	1
HINFP	25988	no						ARUK	no		1	0	0	0	1
HIRA	7290	no						ARUK	no		1	0	0	0	1
HIVEP1	3096	no						ARUK	no		1	0	0	0	1
HLA-A	3105	no				harmonizome			no		1	0	0	0	1
HLF	3131	no						ARUK	no		1	0	0	0	1
HMBOX1	79618	no						ARUK	no		1	0	0	0	1
HMCES	56941	no				harmonizome			no		1	0	0	0	1
HMGA1	3159	no						ARUK	no		1	0	0	0	1
HMGB1	3146	no						ARUK	no		1	0	0	0	1
HMGCR	3156	no				harmonizome		ARUK	no		1	0	0	0	1
HNMT	3176	no						ARUK	no		1	0	0	0	1
HNRNPA1	3178	no				harmonizome			no		1	0	0	0	1
HNRNPK	3190	no						ARUK	no		1	0	0	0	1
HNRNPM	4670	no					AGORA		no		1	0	0	0	1
HNRNPU	3192	no					AGORA		no		1	0	0	0	1
HOMER1	9456	no					AGORA		no		1	0	0	0	1
HPCAL1	3241	no				harmonizome			no		1	0	0	0	1
HRAS	3265	no			KEGG_AD_PATHWAY				no		1	0	0	0	1
HS3ST5	222537	no					AGORA		no		1	0	0	0	1
HSD17B10	3028				KEGG_AD_PATHWAY	harmonizome			no		1	0	0	0	1
HSF1	3297	no						ARUK	no		1	0	0	0	1
HSF2	3298	no						ARUK	no		1	0	0	0	1
HSF4	3299	no						ARUK	no		1	0	0	0	1
HSF5	124535	no						ARUK	no		1	0	0	0	1
HSP90AA1	3320	no						ARUK	no		1	0	0	0	1
HSP90AB1	3326	no						ARUK	no		1	0	0	0	1
HSPA2	3306	no					AGORA		no		1	0	0	0	1
HSPA8	3312	no						ARUK	no		1	0	0	0	1
HSPB1	3315	no					AGORA	ARUK	no		1	0	0	0	1
HSPB8	26353	no						ARUK	no		1	0	0	0	1
HSPBP1	23640	no						ARUK	no		1	0	0	0	1
HTR2A	3356	no				harmonizome			no		1	0	0	0	1
HTR4	3360	no				harmonizome			no		1	0	0	0	1
HTRA1	5654	no					AGORA		no		1	0	0	0	1
HTT	3064	no						ARUK	no		1	0	0	0	1
ICA1	3382	no					AGORA		yes		1	1	0	0.5	2.5
ID2	3398	no						ARUK	no		1	0	0	0	1
IDE	3416	no			KEGG_AD_PATHWAY	harmonizome		ARUK	no		1	0	0	0	1
IDH2	3418	no					AGORA		no		1	0	0	0	1
IFNGR1	3459	no						ARUK	no		1	0	0	0	1
IGF1	3479	no				harmonizome	AGORA	ARUK	no		1	0	0	0	1
IGF1R	3480	no					AGORA	ARUK	no		1	0	0	0	1
IGF2R	3482	no				harmonizome		ARUK	no		1	0	0	0	1
IGFBP3	3486	no				harmonizome			no		1	0	0	0	1
IGFBP5	3488	no					AGORA		no		1	0	0	0	1
IKBKB	3551	no						ARUK	no		1	0	0	0	1
IKBKG	8517							ARUK	no		1	0	0	0	1
IL15	3600	no						ARUK	no		1	0	0	0	1
IL16	3603	no						ARUK	no		1	0	0	0	1
IL18	3606	no				harmonizome		ARUK	no		1	0	0	0	1
IL34	146433	yes						ARUK	no		1	0	1	0.5	2.5
IL6R	3570	no						ARUK	no		1	0	0	0	1
IL6ST	3572	no					AGORA		no		1	0	0	0	1
ILK	3611	no						ARUK	no		1	0	0	0	1
IMMT	10989	no					AGORA		no		1	0	0	0	1
INO80E	283899	yes		GWAS_emagma					no		0	0	1	0	1
INSR	3643	no			KEGG_AD_PATHWAY		AGORA	ARUK	no		1	0	0	0	1
IPO5	3843	no						ARUK	no		1	0	0	0	1
IPO7	10527	no						ARUK	no		1	0	0	0	1
IQGAP1	8826	no					AGORA	ARUK	no		1	0	0	0	1
IQSEC1	9922	no						ARUK	no		1	0	0	0	1
IRAK1	3654					harmonizome		ARUK	no		1	0	0	0	1
IRAK2	3656	no				harmonizome			no		1	0	0	0	1
IRF2	3660	no						ARUK	no		1	0	0	0	1
IRF2BP1	26145	no						ARUK	no		1	0	0	0	1
IRF3	3661	no						ARUK	no		1	0	0	0	1
IRS1	3667	no			KEGG_AD_PATHWAY		AGORA	ARUK	no		1	0	0	0	1
ISCU	23479	no						ARUK	no		1	0	0	0	1
IST1	9798	no						ARUK	no		1	0	0	0	1
ITCH	83737	no						ARUK	no		1	0	0	0	1
ITGA3	3675	no						ARUK	no		1	0	0	0	1
ITGAL	3683	no						ARUK	no		1	0	0	0	1
ITGB1	3688	no						ARUK	no		1	0	0	0	1
ITIH2	3698	no					AGORA		no		1	0	0	0	1
ITIH4	3700	no				harmonizome			no		1	0	0	0	1
ITM2B	9445	no				harmonizome			no		1	0	0	0	1
ITPK1	3705	no					AGORA		no		1	0	0	0	1
ITPR1	3708	no			KEGG_AD_PATHWAY		AGORA		no		1	0	0	0	1
ITPR2	3709	no						ARUK	no		1	0	0	0	1
JAK1	3716	no						ARUK	no		1	0	0	0	1
JAK2	3717	no						ARUK	no		1	0	0	0	1
JAM2	58494	no						ARUK	no		1	0	0	0	1
JAM3	83700	no						ARUK	no		1	0	0	0	1
JDP2	122953	no						ARUK	no		1	0	0	0	1
JMJD6	23210	no					AGORA		no		1	0	0	0	1
JUN	3725	no						ARUK	no		1	0	0	0	1
JUNB	3726	no						ARUK	no		1	0	0	0	1
JUND	3727	no						ARUK	no		1	0	0	0	1
JUP	3728	no						ARUK	no		1	0	0	0	1
KALRN	8997	no				harmonizome	AGORA		no		1	0	0	0	1
KAT2B	8850	no					AGORA		no		1	0	0	0	1
KAT8	84148	yes		GWAS_emagma					no		0	0	1	0	1
KBTBD4	55709	no							no	GWAS_chromatin_neuron	0	0	1	0	1
KCNC2	3747	no					AGORA		no		1	0	0	0	1
KCNC4	3749	no				harmonizome			no		1	0	0	0	1
KCND3	3752	no					AGORA		no		1	0	0	0	1
KCNH5	27133	no							yes		0	1	0	0	1
KCNIP1	30820	no					AGORA		no		1	0	0	0	1
KCNJ11	3767	no						ARUK	no		1	0	0	0	1
KCNJ3	3760	no					AGORA		no		1	0	0	0	1
KCNQ2	3785	no						ARUK	no		1	0	0	0	1
KCNQ5	56479	no					AGORA		no		1	0	0	0	1
KDM1A	23028	no						ARUK	no		1	0	0	0	1
KDM3B	51780	no					AGORA		no		1	0	0	0	1
KEAP1	9817	no				harmonizome			no		1	0	0	0	1
KHDRBS2	202559	no					AGORA		no		1	0	0	0	1
KIAA1549L	25758	no					AGORA		no		1	0	0	0	1
KIDINS220	57498	no					AGORA		no		1	0	0	0	1
KIF13B	23303	no					AGORA		no		1	0	0	0	1
KIF1A	547	no						ARUK	no		1	0	0	0	1
KIF1C	10749	no						ARUK	no		1	0	0	0	1
KIF2A	3796	no						ARUK	no		1	0	0	0	1
KIF5A	3798	no			KEGG_AD_PATHWAY			ARUK	no		1	0	0	0	1
KIF5B	3799	no						ARUK	no		1	0	0	0	1
KIF5C	3800							ARUK	no		1	0	0	0	1
KLF12	11278	no						ARUK	no		1	0	0	0	1
KLF13	51621	no						ARUK	no		1	0	0	0	1
KLF15	28999	no					AGORA	ARUK	no		1	0	0	0	1
KLF3	51274	no						ARUK	no		1	0	0	0	1
KLF5	688	no						ARUK	no		1	0	0	0	1
KLF6	1316	no						ARUK	no		1	0	0	0	1
KLHL3	26249	no						ARUK	no		1	0	0	0	1
KLK10	5655	no				harmonizome			no		1	0	0	0	1
KNOP1	400506	yes		GWAS_emagma					no		0	0	1	0	1
KNSTRN	90417	no						ARUK	no		1	0	0	0	1
KPNB1	3837	no					AGORA	ARUK	no		1	0	0	0	1
LACTB	114294	no		GWAS_emagma					no		0	0	1	0	1
LAMA1	284217	no				harmonizome			no		1	0	0	0	1
LAMA2	3908	no						ARUK	no		1	0	0	0	1
LAMC1	3915	no				harmonizome		ARUK	no		1	0	0	0	1
LAMP5	24141	no							yes		0	1	0	0	1
LAMTOR5	10542	no						ARUK	no		1	0	0	0	1
LAPTM5	7805	yes					AGORA	ARUK	no		1	0	1	0.5	2.5
LAT	27040	no						ARUK	no		1	0	0	0	1
LCOR	84458	no						ARUK	no		1	0	0	0	1
LCORL	254251	no						ARUK	no		1	0	0	0	1
LDB2	9079	no					AGORA		no		1	0	0	0	1
LDLR	3949	no						ARUK	no		1	0	0	0	1
LEMD2	221496	no						ARUK	no		1	0	0	0	1
LEPR	3953	no				harmonizome		ARUK	no		1	0	0	0	1
LGALS1	3956	no							yes		0	1	0	0	1
LGMN	5641	no				harmonizome		ARUK	no		1	0	0	0	1
LHX6	26468	no						ARUK	no		1	0	0	0	1
LIN28B	389421	no						ARUK	no		1	0	0	0	1
LIN54	132660	no						ARUK	no		1	0	0	0	1
LMNA	4000	no					AGORA	ARUK	no		1	0	0	0	1
LNPEP	4012	no						ARUK	no		1	0	0	0	1
LNX1	84708	no					AGORA		no		1	0	0	0	1
LPIN1	23175	no					AGORA		no		1	0	0	0	1
LPP	4026	no					AGORA		no		1	0	0	0	1
LRFN2	57497	no							no	GWAS_chromatin_neuron	0	0	1	0	1
LRP1	4035	no			KEGG_AD_PATHWAY	harmonizome		ARUK	no		1	0	0	0	1
LRP2	4036	no						ARUK	no		1	0	0	0	1
LRP3	4037	no						ARUK	no		1	0	0	0	1
LRP4	4038	no						ARUK	no		1	0	0	0	1
LRP5	4041	no						ARUK	no		1	0	0	0	1
LRP6	4040	no			KEGG_AD_PATHWAY			ARUK	no		1	0	0	0	1
LRP8	7804	no				harmonizome		ARUK	no		1	0	0	0	1
LRPAP1	4043	no						ARUK	no		1	0	0	0	1
LRPPRC	10128	no					AGORA		no		1	0	0	0	1
LRRK2	120892	no				harmonizome			no		1	0	0	0	1
LRRTM3	347731	no				harmonizome			no		1	0	0	0	1
LYAR	55646	no						ARUK	no		1	0	0	0	1
LYN	4067	no						ARUK	no		1	0	0	0	1
MADD	8567	no							no	GWAS_chromatin_neuron	0	0	1	0	1
MAF	4094	no						ARUK	no		1	0	0	0	1
MAF1	84232	no					AGORA		no		1	0	0	0	1
MAFG	4097	no						ARUK	no		1	0	0	0	1
MAGI1	9223	no						ARUK	no		1	0	0	0	1
MALT1	10892	no						ARUK	no		1	0	0	0	1
MAMDC2	256691	no							yes		0	1	0	0	1
MAOB	4129					harmonizome			no		1	0	0	0	1
MAP1A	4130	no						ARUK	no		1	0	0	0	1
MAP1B	4131	no					AGORA	ARUK	no		1	0	0	0	1
MAP2	4133	no					AGORA	ARUK	no		1	0	0	0	1
MAP2K1	5604	no			KEGG_AD_PATHWAY	harmonizome			no		1	0	0	0	1
MAP2K7	5609	no			KEGG_AD_PATHWAY				no		1	0	0	0	1
MAP3K12	7786	no						ARUK	no		1	0	0	0	1
MAP3K13	9175	no						ARUK	no		1	0	0	0	1
MAP3K3	4215	no							no	GWAS_chromatin_neuron	0	0	1	0	1
MAP3K5	4217	no			KEGG_AD_PATHWAY				no		1	0	0	0	1
MAP4	4134	no					AGORA	ARUK	no		1	0	0	0	1
MAP4K4	9448	no						ARUK	no		1	0	0	0	1
MAP7	9053	no					AGORA	ARUK	no		1	0	0	0	1
MAP9	79884	no						ARUK	no		1	0	0	0	1
MAPK1	5594	no			KEGG_AD_PATHWAY		AGORA	ARUK	no		1	0	0	0	1
MAPK1	5594	no			KEGG_AD_PATHWAY		AGORA	ARUK	no		1	0	0	0	1
MAPK14	1432	no						ARUK	no		1	0	0	0	1
MAPK3	5595	no						ARUK	no		1	0	0	0	1
MAPK8	5599	no			KEGG_AD_PATHWAY	harmonizome		ARUK	no		1	0	0	0	1
MAPK8	5599	no			KEGG_AD_PATHWAY	harmonizome		ARUK	no		1	0	0	0	1
MAPK9	5601	no					AGORA		no		1	0	0	0	1
MAPKAPK2	9261	no				harmonizome			no		1	0	0	0	1
MAPRE1	22919	no						ARUK	no		1	0	0	0	1
MAPRE2	10982	no						ARUK	no		1	0	0	0	1
MAPRE3	22924	no						ARUK	no		1	0	0	0	1
MAPT	4137	no			KEGG_AD_PATHWAY	harmonizome		ARUK	no		1	0	0	0	1
MAPT	4137	no			KEGG_AD_PATHWAY	harmonizome		ARUK	no		1	0	0	0	1
MARK1	4139	no				harmonizome		ARUK	no		1	0	0	0	1
MARK2	2011	no						ARUK	no		1	0	0	0	1
MARK3	4140	no						ARUK	no		1	0	0	0	1
MARK4	57787	yes					AGORA	ARUK	no	GWAS_chromatin_neuron	1	0	1	0.5	2.5
MAX	4149	no						ARUK	no		1	0	0	0	1
MAZ	4150	no						ARUK	no		1	0	0	0	1
MBD3	53615	no					AGORA		no		1	0	0	0	1
MBNL2	10150	no						ARUK	no		1	0	0	0	1
MBP	4155	no						ARUK	no		1	0	0	0	1
MCPH1	79648	no				harmonizome			no		1	0	0	0	1
MCU	90550	no			KEGG_AD_PATHWAY				no		1	0	0	0	1
MDH1	4190	no					AGORA		no		1	0	0	0	1
MDH2	4191	no					AGORA		no		1	0	0	0	1
MDK	4192	no					AGORA		no		1	0	0	0	1
MDM2	4193	no						ARUK	no		1	0	0	0	1
MECP2	4204							ARUK	no		1	0	0	0	1
MEF2C	4208	no					AGORA	ARUK	no		1	0	0	0	1
MEF2D	4209	no						ARUK	no		1	0	0	0	1
MEIS2	4212	no						ARUK	no		1	0	0	0	1
MEIS3	56917	no						ARUK	no		1	0	0	0	1
MEOX1	4222	no						ARUK	no		1	0	0	0	1
MEOX2	4223	no				harmonizome		ARUK	no		1	0	0	0	1
MFF	56947	no					AGORA		no		1	0	0	0	1
MGAT5	4249	no						ARUK	no		1	0	0	0	1
MGST3	4259	no					AGORA		yes		1	1	0	0.5	2.5
MID2	11043							ARUK	no		1	0	0	0	1
MLLT11	10962	no							yes		0	1	0	0	1
MLX	6945	no						ARUK	no		1	0	0	0	1
MME	4311	no			KEGG_AD_PATHWAY	harmonizome		ARUK	no		1	0	0	0	1
MMP17	4326	no					AGORA		no		1	0	0	0	1
MOBP	4336	no					AGORA		no		1	0	0	0	1
MOG	4340	no					AGORA		no		1	0	0	0	1
MRPL1	65008	no					AGORA		no		1	0	0	0	1
MRPL11	65003	no					AGORA		no		1	0	0	0	1
MRPL14	64928	no					AGORA		no		1	0	0	0	1
MRPL15	29088	no					AGORA		no		1	0	0	0	1
MRPL16	54948	no					AGORA		no		1	0	0	0	1
MRPL17	63875	no					AGORA		no		1	0	0	0	1
MRPL27	51264	no							yes		0	1	0	0	1
MRPL37	51253	no					AGORA		no		1	0	0	0	1
MRPL39	54148	no					AGORA		no		1	0	0	0	1
MRPL40	64976	no					AGORA		no		1	0	0	0	1
MRPL43	84545	no					AGORA		no		1	0	0	0	1
MRPL44	65080	no					AGORA		no		1	0	0	0	1
MRPL46	26589	no					AGORA		no		1	0	0	0	1
MRPL48	51642	no					AGORA		no		1	0	0	0	1
MRPL49	740	no					AGORA		no		1	0	0	0	1
MRPL50	54534	no					AGORA		no		1	0	0	0	1
MRPL55	128308	no							yes		0	1	0	0	1
MRPL57	78988	no					AGORA		no		1	0	0	0	1
MRPS15	64960	no					AGORA		no		1	0	0	0	1
MRPS16	51021	no					AGORA		yes		1	1	0	0.5	2.5
MRPS2	51116	no					AGORA		no		1	0	0	0	1
MRPS22	56945	no					AGORA		no		1	0	0	0	1
MRPS23	51649	no					AGORA		no		1	0	0	0	1
MSI1	4440	no				harmonizome			no		1	0	0	0	1
MSN	4478						AGORA	ARUK	no		1	0	0	0	1
MSR1	4481	no						ARUK	no		1	0	0	0	1
MTCH2	23788	yes		GWAS_emagma					no	GWAS_chromatin_neuron	0	0	1	0	1
MTF1	4520	no						ARUK	no		1	0	0	0	1
MTF2	22823	no						ARUK	no		1	0	0	0	1
MTHFR	4524	no				harmonizome			no		1	0	0	0	1
MTMR10	54893	no					AGORA		no		1	0	0	0	1
MTOR	2475	no			KEGG_AD_PATHWAY	harmonizome		ARUK	no		1	0	0	0	1
MTR	4548	no				harmonizome			no		1	0	0	0	1
MTRNR2L12	100463498								yes		0	1	0	0	1
MTRR	4552	no				harmonizome			no		1	0	0	0	1
MXD4	10608	no						ARUK	no		1	0	0	0	1
MYO1D	4642	no					AGORA		no		1	0	0	0	1
MYPOP	339344	no						ARUK	no		1	0	0	0	1
MYRF	745	no					AGORA		no		1	0	0	0	1
N4BP3	23138	no					AGORA		no		1	0	0	0	1
NAAA	27163	no				harmonizome			no		1	0	0	0	1
NAB2	4665	no						ARUK	no		1	0	0	0	1
NACA	4666	no				harmonizome			no		1	0	0	0	1
NACC1	112939	no						ARUK	no		1	0	0	0	1
NAE1	8883	no			KEGG_AD_PATHWAY				no		1	0	0	0	1
NCAM1	4684	no				harmonizome		ARUK	no		1	0	0	0	1
NCKAP1	10787	no						ARUK	no		1	0	0	0	1
NCOA4	8031	no						ARUK	no		1	0	0	0	1
NCOA5	57727	no						ARUK	no		1	0	0	0	1
NCSTN	23385	no			KEGG_AD_PATHWAY	harmonizome		ARUK	no		1	0	0	0	1
NDRG2	57447	no				harmonizome			no		1	0	0	0	1
NDUFA1	4694				KEGG_AD_PATHWAY				no		1	0	0	0	1
NDUFA10	4705	no					AGORA		no		1	0	0	0	1
NDUFA12	55967	no							yes		0	1	0	0	1
NDUFA4	4697	no							yes		0	1	0	0	1
NDUFS1	4719	no					AGORA		no		1	0	0	0	1
NDUFS2	4720	yes					AGORA		no	GWAS_chromatin_neuron	1	0	1	0.5	2.5
NDUFS3	4722	no							yes	GWAS_chromatin_neuron	0	1	1	0.5	2.5
NDUFS7	374291	no					AGORA		no		1	0	0	0	1
NDUFV1	4723	no					AGORA		no		1	0	0	0	1
NEDD4	4734	no						ARUK	no		1	0	0	0	1
NEDD9	4739	no				harmonizome			no		1	0	0	0	1
NEFH	4744	no				harmonizome		ARUK	no		1	0	0	0	1
NEFL	4747	no					AGORA		no		1	0	0	0	1
NEFM	4741	no				harmonizome			no		1	0	0	0	1
NEUROD2	4761	no						ARUK	no		1	0	0	0	1
NFASC	23114	no						ARUK	no		1	0	0	0	1
NFAT5	10725	no						ARUK	no		1	0	0	0	1
NFATC3	4775	no						ARUK	no		1	0	0	0	1
NFIB	4781	no						ARUK	no		1	0	0	0	1
NFIC	4782	no						ARUK	no		1	0	0	0	1
NFIX	4784	no						ARUK	no		1	0	0	0	1
NFKB1	4790	no			KEGG_AD_PATHWAY	harmonizome		ARUK	no		1	0	0	0	1
NFKBIA	4792	no					AGORA	ARUK	no		1	0	0	0	1
NFKBIZ	64332	no					AGORA	ARUK	no		1	0	0	0	1
NFX1	4799	no						ARUK	no		1	0	0	0	1
NFYB	4801	no						ARUK	no		1	0	0	0	1
NGB	58157	no				harmonizome			no		1	0	0	0	1
NGEF	25791	no							no	GWAS_chromatin_neuron	0	0	1	0	1
NGF	4803	no				harmonizome		ARUK	no		1	0	0	0	1
NIPBL	25836	no						ARUK	no		1	0	0	0	1
NKX2-1	7080	no						ARUK	no		1	0	0	0	1
NLGN1	22871	no						ARUK	no		1	0	0	0	1
NLGN2	57555	no						ARUK	no		1	0	0	0	1
NLGN3	54413							ARUK	no		1	0	0	0	1
NLGN4X	57502							ARUK	no		1	0	0	0	1
NLGN4Y	22829							ARUK	no		1	0	0	0	1
NLRC4	58484	no						ARUK	no		1	0	0	0	1
NLRP1	22861	no				harmonizome			no		1	0	0	0	1
NMNAT2	23057	no					AGORA		no		1	0	0	0	1
NNT	23530	no					AGORA		no		1	0	0	0	1
NONO	4841						AGORA		no		1	0	0	0	1
NOS1	4842	no			KEGG_AD_PATHWAY			ARUK	no		1	0	0	0	1
NOX4	50507	no						ARUK	no		1	0	0	0	1
NPAS2	4862	no						ARUK	no		1	0	0	0	1
NPAT	4863	no						ARUK	no		1	0	0	0	1
NPM3	10360	no					AGORA		no		1	0	0	0	1
NQO1	1728	no				harmonizome			no		1	0	0	0	1
NR1D1	9572	no						ARUK	no		1	0	0	0	1
NR1D2	9975	no						ARUK	no		1	0	0	0	1
NR1H2	7376	no				harmonizome	AGORA		no		1	0	0	0	1
NR1H3	10062	no				harmonizome	AGORA		no		1	0	0	0	1
NR1H4	9971	no					AGORA		no		1	0	0	0	1
NR2C1	7181	no						ARUK	no		1	0	0	0	1
NR2C2	7182	no						ARUK	no		1	0	0	0	1
NR2E1	7101	no						ARUK	no		1	0	0	0	1
NR2F1	7025	no						ARUK	no		1	0	0	0	1
NR2F6	2063	no						ARUK	no		1	0	0	0	1
NR3C1	2908	no				harmonizome	AGORA	ARUK	no		1	0	0	0	1
NR3C2	4306	no						ARUK	no		1	0	0	0	1
NR4A1	3164	no						ARUK	no		1	0	0	0	1
NR4A2	4929	no						ARUK	no		1	0	0	0	1
NR6A1	2649	no						ARUK	no		1	0	0	0	1
NRBF2	29982	no			KEGG_AD_PATHWAY				no		1	0	0	0	1
NRF1	4899	yes						ARUK	no		1	0	1	0.5	2.5
NRG1	3084	no				harmonizome	AGORA		no		1	0	0	0	1
NRG3	10718	no				harmonizome			no		1	0	0	0	1
NRGN	4900	no				harmonizome			no		1	0	0	0	1
NRN1	51299	no					AGORA		no		1	0	0	0	1
NRP1	8829	no						ARUK	no		1	0	0	0	1
NRXN1	9378	no						ARUK	no		1	0	0	0	1
NRXN3	9369	no					AGORA		no		1	0	0	0	1
NSF	4905	no					AGORA		no		1	0	0	0	1
NSUN4	387338	no				harmonizome			no		1	0	0	0	1
NTRK2	4915	no				harmonizome		ARUK	no		1	0	0	0	1
NUCKS1	64710	no						ARUK	no		1	0	0	0	1
NUFIP1	26747	no						ARUK	no		1	0	0	0	1
NUMB	8650	no				harmonizome			no		1	0	0	0	1
NUP160	23279	yes							no	GWAS_chromatin_neuron	0	0	1	0	1
NUP88	4927	no							no	GWAS_chromatin_neuron	0	0	1	0	1
NUPR1	26471	no					AGORA		no		1	0	0	0	1
NXPH2	11249	no							yes		0	1	0	0	1
NYAP1	222950	yes					AGORA		no	GWAS_chromatin_neuron	1	0	1	0.5	2.5
ODF2	4957	no						ARUK	no		1	0	0	0	1
OLFM1	10439	no					AGORA		no		1	0	0	0	1
OLFM3	118427	no					AGORA		no		1	0	0	0	1
ONECUT2	9480	no						ARUK	no		1	0	0	0	1
OPA3	80207	yes		GWAS_emagma					no		0	0	1	0	1
OPALIN	93377	no					AGORA		no		1	0	0	0	1
OPHN1	4983							ARUK	no		1	0	0	0	1
OSBPL2	9885	no						ARUK	no		1	0	0	0	1
OVOL2	58495	no						ARUK	no		1	0	0	0	1
OXR1	55074	no					AGORA		no		1	0	0	0	1
P2RX4	5025	no						ARUK	no		1	0	0	0	1
P2RX6	9127	no						ARUK	no		1	0	0	0	1
P2RX7	5027	no						ARUK	no		1	0	0	0	1
P3H1	64175	no						ARUK	no		1	0	0	0	1
P4HB	5034	no						ARUK	no		1	0	0	0	1
PACSIN1	29993	no					AGORA		no		1	0	0	0	1
PAFAH1B3	5050	no					AGORA		no		1	0	0	0	1
PAK1	5058	no				harmonizome	AGORA		no		1	0	0	0	1
PAK2	5062	no						ARUK	no		1	0	0	0	1
PAPOLA	10914	no					AGORA		no		1	0	0	0	1
PARK7	11315	no				harmonizome			no		1	0	0	0	1
PARP9	83666	no					AGORA		no		1	0	0	0	1
PARVA	55742	no						ARUK	no		1	0	0	0	1
PATZ1	23598	no						ARUK	no		1	0	0	0	1
PAWR	5074	no				harmonizome			no		1	0	0	0	1
PAX6	5080	no					AGORA	ARUK	no		1	0	0	0	1
PBX1	5087	no						ARUK	no		1	0	0	0	1
PCDH11X	27328					harmonizome			no		1	0	0	0	1
PCMT1	5110	no				harmonizome			no		1	0	0	0	1
PCSK2	5126	no				harmonizome			no		1	0	0	0	1
PDE8A	5151	no							yes		0	1	0	0	1
PDHA1	5160						AGORA		no		1	0	0	0	1
PDHB	5162	no					AGORA		no		1	0	0	0	1
PDIA2	64714	no				harmonizome			no		1	0	0	0	1
PDK1	5163	no				harmonizome			no		1	0	0	0	1
PELI1	57162	no						ARUK	no		1	0	0	0	1
PFKFB2	5208	yes							no	GWAS_chromatin_neuron	0	0	1	0	1
PFKP	5214	no					AGORA		no		1	0	0	0	1
PGLS	25796	no					AGORA		no		1	0	0	0	1
PGM2L1	283209	no					AGORA		no		1	0	0	0	1
PGRMC1	10857							ARUK	no		1	0	0	0	1
PHF1	5252	no						ARUK	no		1	0	0	0	1
PHF24	23349	no					AGORA		no		1	0	0	0	1
PHGDH	26227	no					AGORA		no		1	0	0	0	1
PICALM	8301	yes				harmonizome	AGORA	ARUK	no	GWAS_chromatin_neuron	1	0	1	0.5	2.5
PIK3C3	5289	no			KEGG_AD_PATHWAY				no		1	0	0	0	1
PIK3CA	5290	no			KEGG_AD_PATHWAY		AGORA		no		1	0	0	0	1
PIK3CB	5291	no					AGORA		no		1	0	0	0	1
PIK3R3	8503	no						ARUK	no		1	0	0	0	1
PIK3R4	30849	no			KEGG_AD_PATHWAY				no		1	0	0	0	1
PIN1	5300	no				harmonizome		ARUK	no		1	0	0	0	1
PIP5KL1	138429	no						ARUK	no		1	0	0	0	1
PKNOX1	5316	no						ARUK	no		1	0	0	0	1
PKNOX2	63876	no						ARUK	no		1	0	0	0	1
PLA2G4A	5321	no				harmonizome			no		1	0	0	0	1
PLAGL1	5325	no							yes		0	1	0	0	1
PLAT	5327	no				harmonizome			no		1	0	0	0	1
PLAUR	5329	no						ARUK	no		1	0	0	0	1
PLCB1	23236	no					AGORA		no		1	0	0	0	1
PLCB2	5330	no			KEGG_AD_PATHWAY				no		1	0	0	0	1
PLCG2	5336	yes					AGORA		no		1	0	1	0.5	2.5
PLEC	5339	no					AGORA		no		1	0	0	0	1
PLEKHA7	144100	no						ARUK	no		1	0	0	0	1
PLEKHH1	57475	no					AGORA		no		1	0	0	0	1
PLLP	51090	no					AGORA		no		1	0	0	0	1
PLP1	5354						AGORA		no		1	0	0	0	1
PLPPR4	9890	no					AGORA		no		1	0	0	0	1
PLXNA1	5361	no					AGORA		no		1	0	0	0	1
PLXNB1	5364	no					AGORA		no		1	0	0	0	1
PNMA2	10687	no					AGORA		no		1	0	0	0	1
POLG	5428	no				harmonizome			no		1	0	0	0	1
POLR2E	5434	yes		GWAS_emagma					no		0	0	1	0	1
POMC	5443	no				harmonizome			no		1	0	0	0	1
POU2F2	5452	no						ARUK	no		1	0	0	0	1
POU3F2	5454	no						ARUK	no		1	0	0	0	1
POU3F4	5456							ARUK	no		1	0	0	0	1
POU6F1	5463	no						ARUK	no		1	0	0	0	1
PPA1	5464	no							yes		0	1	0	0	1
PPARA	5465	no					AGORA	ARUK	no		1	0	0	0	1
PPARD	5467	no						ARUK	no		1	0	0	0	1
PPARG	5468	no				harmonizome		ARUK	no		1	0	0	0	1
PPARGC1A	10891	no						ARUK	no		1	0	0	0	1
PPID	5481	no			KEGG_AD_PATHWAY				no		1	0	0	0	1
PPM1F	9647	no						ARUK	no		1	0	0	0	1
PPP1CA	5499	no						ARUK	no		1	0	0	0	1
PPP1CC	5501	no					AGORA		no		1	0	0	0	1
PPP1R7	5510	no					AGORA		no		1	0	0	0	1
PPP2CB	5516	no						ARUK	no		1	0	0	0	1
PPP2R2B	5521	no				harmonizome			no		1	0	0	0	1
PPP3CA	5530	no			KEGG_AD_PATHWAY		AGORA	ARUK	no		1	0	0	0	1
PPP3CA	5530	no			KEGG_AD_PATHWAY		AGORA	ARUK	no		1	0	0	0	1
PPP5C	5536	no						ARUK	no		1	0	0	0	1
PRDM1	639	no						ARUK	no		1	0	0	0	1
PRDM10	56980	no						ARUK	no		1	0	0	0	1
PRDM2	7799	no						ARUK	no		1	0	0	0	1
PRDM4	11108	no						ARUK	no		1	0	0	0	1
PRDM6	93166	no						ARUK	no		1	0	0	0	1
PRDX1	5052	no				harmonizome	AGORA		no		1	0	0	0	1
PRDX3	10935	no				harmonizome			no		1	0	0	0	1
PRDX6	9588	no					AGORA		no		1	0	0	0	1
PREPL	9581	no					AGORA		no		1	0	0	0	1
PREX1	57580	no					AGORA		no		1	0	0	0	1
PRKAA1	5562	no						ARUK	no		1	0	0	0	1
PRKAA2	5563	no						ARUK	no		1	0	0	0	1
PRKACA	5566	no				harmonizome		ARUK	no		1	0	0	0	1
PRKAR2B	5577	no					AGORA		no		1	0	0	0	1
PRKCA	5578	no						ARUK	no		1	0	0	0	1
PRKCD	5580	no				harmonizome			no		1	0	0	0	1
PRKD1	5587	no						ARUK	no		1	0	0	0	1
PRNP	5621	no				harmonizome		ARUK	no		1	0	0	0	1
PROX1	5629	no						ARUK	no		1	0	0	0	1
PRRX1	5396	no						ARUK	no		1	0	0	0	1
PSAP	5660	no					AGORA		no		1	0	0	0	1
PSEN1	5663	no			KEGG_AD_PATHWAY	harmonizome		ARUK	no		1	0	0	0	1
PSEN1	5663	no			KEGG_AD_PATHWAY	harmonizome		ARUK	no		1	0	0	0	1
PSEN1	5663	no			KEGG_AD_PATHWAY	harmonizome		ARUK	no		1	0	0	0	1
PSEN2	5664	no				harmonizome		ARUK	no		1	0	0	0	1
PSMA1	5682	no			KEGG_AD_PATHWAY				no		1	0	0	0	1
PSMA3	5684	no						ARUK	no		1	0	0	0	1
PSMC1	5700	no			KEGG_AD_PATHWAY				no		1	0	0	0	1
PSMC3	5702	yes	GWAS_pathway						no	GWAS_chromatin_neuron	0	0	1	0	1
PSMD1	5707	no						ARUK	no		1	0	0	0	1
PSMD7	5713	no							yes		0	1	0	0	1
PSPH	5723	no					AGORA		no		1	0	0	0	1
PTEN	5728	no						ARUK	no		1	0	0	0	1
PTGDS	5730	no				harmonizome			no		1	0	0	0	1
PTGES2	80142	no				harmonizome			no		1	0	0	0	1
PTGES3	10728	no				harmonizome			no		1	0	0	0	1
PTK2	5747	no						ARUK	no		1	0	0	0	1
PTK2B	2185	yes	GWAS_pathway					ARUK	no	GWAS_chromatin_neuron	1	0	1	0.5	2.5
PTN	5764	no					AGORA		no		1	0	0	0	1
PTPN11	5781	no						ARUK	no		1	0	0	0	1
PTPN13	5783	no						ARUK	no		1	0	0	0	1
PTPN5	84867	no				harmonizome			no		1	0	0	0	1
PTPRB	5787	no						ARUK	no		1	0	0	0	1
PTPRJ	5795	no						ARUK	no		1	0	0	0	1
PTPRO	5800	no						ARUK	no		1	0	0	0	1
PTPRR	5801	no					AGORA		no		1	0	0	0	1
PTPRT	11122	no						ARUK	no		1	0	0	0	1
PTPRZ1	5803	no					AGORA		no		1	0	0	0	1
PTTG1IP	754	no					AGORA		no		1	0	0	0	1
PXN	5829	no						ARUK	no		1	0	0	0	1
PZP	5858	no				harmonizome			no		1	0	0	0	1
QPCT	25797	no		GWAS_emagma		harmonizome			no		1	0	1	0.5	2.5
RAB11A	8766	no						ARUK	no		1	0	0	0	1
RAB11B	9230	no						ARUK	no		1	0	0	0	1
RAB21	23011	no					AGORA		no		1	0	0	0	1
RAB27A	5873	no				harmonizome			no		1	0	0	0	1
RAB27B	5874	no					AGORA		no		1	0	0	0	1
RAB29	8934	no				harmonizome			no		1	0	0	0	1
RAB3A	5864	no					AGORA		no		1	0	0	0	1
RAB3IP	117177	no							yes		0	1	0	0	1
RAB4A	5867	no				harmonizome			no		1	0	0	0	1
RAB5A	5868	no						ARUK	no		1	0	0	0	1
RAB6A	5870	no				harmonizome			no		1	0	0	0	1
RAB7A	7879	no				harmonizome			no		1	0	0	0	1
RABEP1	9135	yes					AGORA		no	GWAS_chromatin_neuron	1	0	1	0.5	2.5
RABEP2	79874	no					AGORA		no		1	0	0	0	1
RABGAP1L	9910	no				harmonizome			no		1	0	0	0	1
RAC1	5879	no						ARUK	no		1	0	0	0	1
RAMP1	10267	no						ARUK	no		1	0	0	0	1
RANBP9	10048	no				harmonizome		ARUK	no		1	0	0	0	1
RAP1B	5908	no						ARUK	no		1	0	0	0	1
RAPGEF6	51735	no						ARUK	no		1	0	0	0	1
RARA	5914	no						ARUK	no		1	0	0	0	1
RARB	5915	no						ARUK	no		1	0	0	0	1
RB1	5925	no						ARUK	no		1	0	0	0	1
RB1CC1	9821	no			KEGG_AD_PATHWAY				no		1	0	0	0	1
RELA	5970	no						ARUK	no		1	0	0	0	1
RELN	5649	no				harmonizome			no		1	0	0	0	1
RET	5979	no					AGORA		no		1	0	0	0	1
REXO4	57109	no						ARUK	no		1	0	0	0	1
RFX1	5989	no						ARUK	no		1	0	0	0	1
RFX2	5990	no						ARUK	no		1	0	0	0	1
RFX3	5991	no						ARUK	no		1	0	0	0	1
RFX4	5992	no						ARUK	no		1	0	0	0	1
RFX5	5993	no						ARUK	no		1	0	0	0	1
RFX7	64864	no						ARUK	no		1	0	0	0	1
RHOA	387	no						ARUK	no		1	0	0	0	1
RICTOR	253260	no						ARUK	no		1	0	0	0	1
RIMS2	9699	no					AGORA		no		1	0	0	0	1
RIN3	79890	no					AGORA	ARUK	no		1	0	0	0	1
RIPK1	8737	no						ARUK	no		1	0	0	0	1
RNF4	6047	no						ARUK	no		1	0	0	0	1
RNF40	9810	no		GWAS_emagma					no		0	0	1	0	1
ROBO1	6091	no					AGORA		no		1	0	0	0	1
ROCK1	6093	no						ARUK	no		1	0	0	0	1
ROCK2	9475	no						ARUK	no		1	0	0	0	1
RORB	6096	no						ARUK	no		1	0	0	0	1
RPAIN	84268	no							no	GWAS_chromatin_neuron	0	0	1	0	1
RPH3A	22895	no					AGORA		no		1	0	0	0	1
RPS27L	51065	no							no	GWAS_chromatin_neuron	0	0	1	0	1
RPS3A	6189	no				harmonizome			no		1	0	0	0	1
RPS6KA2	6196	no					AGORA		no		1	0	0	0	1
RPS6KA3	6197							ARUK	no		1	0	0	0	1
RRM1	6240	no					AGORA		no		1	0	0	0	1
RRM2B	50484	no					AGORA		no		1	0	0	0	1
RTN1	6252	no					AGORA		no		1	0	0	0	1
RTN3	10313	no			KEGG_AD_PATHWAY		AGORA		no		1	0	0	0	1
RTN4	57142	no				harmonizome	AGORA		no		1	0	0	0	1
RTN4R	65078	no				harmonizome			no		1	0	0	0	1
RUFY3	22902	no					AGORA		no		1	0	0	0	1
RUNX2	860	no						ARUK	no		1	0	0	0	1
RXRA	6256	no					AGORA	ARUK	no		1	0	0	0	1
RXRB	6257	no						ARUK	no		1	0	0	0	1
RXRG	6258	no						ARUK	no		1	0	0	0	1
RYR3	6263	no			KEGG_AD_PATHWAY				no		1	0	0	0	1
S100A6	6277	no					AGORA		no		1	0	0	0	1
SAMD12	401474	no						ARUK	no		1	0	0	0	1
SASH1	23328	no					AGORA		no		1	0	0	0	1
SATB2	23314	no						ARUK	no		1	0	0	0	1
SC5D	6309	no							no	GWAS_chromatin_neuron	0	0	1	0	1
SCAND1	51282	no							yes		0	1	0	0	1
SCARA3	51435	no					AGORA		no	GWAS_chromatin_neuron	1	0	1	0.5	2.5
SCARB1	949	yes						ARUK	no		1	0	1	0.5	2.5
SCARB2	950	no						ARUK	no		1	0	0	0	1
SCG3	29106	no					AGORA		no		1	0	0	0	1
SCN2A	6326	no					AGORA		no		1	0	0	0	1
SCN7A	6332	no					AGORA		no		1	0	0	0	1
SCN8A	6334	no					AGORA	ARUK	no		1	0	0	0	1
SCN9A	6335	no					AGORA	ARUK	no		1	0	0	0	1
SCO2	9997	no				harmonizome			no		1	0	0	0	1
SCRT1	83482	no						ARUK	no		1	0	0	0	1
SDHA	6389	no			KEGG_AD_PATHWAY		AGORA		no		1	0	0	0	1
SEMA3A	10371	no						ARUK	no		1	0	0	0	1
SENP1	29843	no					AGORA		no		1	0	0	0	1
SERPINI1	5274	no				harmonizome		ARUK	no		1	0	0	0	1
SET	6418	no						ARUK	no		1	0	0	0	1
SFRP1	6422	no					AGORA		no		1	0	0	0	1
SGIP1	84251	no					AGORA		no		1	0	0	0	1
SGPL1	8879	no					AGORA		no		1	0	0	0	1
SGPP1	81537	no					AGORA		no		1	0	0	0	1
SH2B3	10019	no						ARUK	no		1	0	0	0	1
SH3GL2	6456	no						ARUK	no		1	0	0	0	1
SH3GLB2	56904	no					AGORA		no		1	0	0	0	1
SIN3A	25942	no						ARUK	no		1	0	0	0	1
SIRPA	140885	no						ARUK	no		1	0	0	0	1
SIRT1	23411	no				harmonizome		ARUK	no		1	0	0	0	1
SIRT2	22933	no				harmonizome			no		1	0	0	0	1
SIRT3	23410	no				harmonizome			no		1	0	0	0	1
SIRT5	23408	no				harmonizome			no		1	0	0	0	1
SIX4	51804	no						ARUK	no		1	0	0	0	1
SKAP1	8631	no						ARUK	no		1	0	0	0	1
SLC12A2	6558	no						ARUK	no		1	0	0	0	1
SLC12A5	57468	no						ARUK	no		1	0	0	0	1
SLC12A6	9990	no						ARUK	no		1	0	0	0	1
SLC13A3	64849	no						ARUK	no		1	0	0	0	1
SLC15A2	6565	no						ARUK	no		1	0	0	0	1
SLC16A1	6566	no						ARUK	no		1	0	0	0	1
SLC16A10	117247	no						ARUK	no		1	0	0	0	1
SLC16A2	6567							ARUK	no		1	0	0	0	1
SLC16A7	9194	no						ARUK	no		1	0	0	0	1
SLC1A1	6505	no				harmonizome		ARUK	no		1	0	0	0	1
SLC1A2	6506	no				harmonizome	AGORA	ARUK	no		1	0	0	0	1
SLC1A3	6507	no						ARUK	no		1	0	0	0	1
SLC1A4	6509	no						ARUK	no		1	0	0	0	1
SLC1A6	6511	no						ARUK	no		1	0	0	0	1
SLC22A1	6580	no						ARUK	no		1	0	0	0	1
SLC22A23	63027	no					AGORA		no		1	0	0	0	1
SLC22A3	6581	no						ARUK	no		1	0	0	0	1
SLC22A4	6583	no						ARUK	no		1	0	0	0	1
SLC22A5	6584	no						ARUK	no		1	0	0	0	1
SLC24A1	9187	no						ARUK	no		1	0	0	0	1
SLC24A2	25769	no						ARUK	no		1	0	0	0	1
SLC24A3	57419	no						ARUK	no		1	0	0	0	1
SLC24A4	123041	yes				harmonizome		ARUK	no		1	0	1	0.5	2.5
SLC25A11	8402	no					AGORA		no		1	0	0	0	1
SLC25A4	291	no			KEGG_AD_PATHWAY				no		1	0	0	0	1
SLC27A1	376497	no						ARUK	no		1	0	0	0	1
SLC27A3	11000	no						ARUK	no		1	0	0	0	1
SLC27A4	10999	no						ARUK	no		1	0	0	0	1
SLC29A1	2030	no						ARUK	no		1	0	0	0	1
SLC29A2	3177	no						ARUK	no		1	0	0	0	1
SLC29A4	222962	no						ARUK	no		1	0	0	0	1
SLC2A1	6513	no				harmonizome		ARUK	no		1	0	0	0	1
SLC2A13	114134	no						ARUK	no		1	0	0	0	1
SLC2A3	6515	no				harmonizome		ARUK	no		1	0	0	0	1
SLC2A8	29988	no					AGORA		no		1	0	0	0	1
SLC30A3	7781	no					AGORA		no		1	0	0	0	1
SLC36A1	206358	no						ARUK	no		1	0	0	0	1
SLC38A1	81539	no						ARUK	no		1	0	0	0	1
SLC38A2	54407	no					AGORA	ARUK	no		1	0	0	0	1
SLC39A13	91252	yes		GWAS_emagma					no	GWAS_chromatin_neuron	0	0	1	0	1
SLC39A6	25800	no				harmonizome			no		1	0	0	0	1
SLC3A2	6520	no						ARUK	no		1	0	0	0	1
SLC40A1	30061	no						ARUK	no		1	0	0	0	1
SLC43A2	124935	no						ARUK	no		1	0	0	0	1
SLC44A1	23446	no						ARUK	no		1	0	0	0	1
SLC44A2	57153	no						ARUK	no		1	0	0	0	1
SLC46A1	113235	no						ARUK	no		1	0	0	0	1
SLC47A1	55244	no						ARUK	no		1	0	0	0	1
SLC4A10	57282	no					AGORA		no		1	0	0	0	1
SLC4A3	6508	no						ARUK	no		1	0	0	0	1
SLC4A4	8671	no						ARUK	no		1	0	0	0	1
SLC4A7	9497	no						ARUK	no		1	0	0	0	1
SLC4A8	9498	no						ARUK	no		1	0	0	0	1
SLC5A6	8884	no						ARUK	no		1	0	0	0	1
SLC6A1	6529	no						ARUK	no		1	0	0	0	1
SLC6A11	6538	no						ARUK	no		1	0	0	0	1
SLC6A12	6539	no						ARUK	no		1	0	0	0	1
SLC6A17	388662	no						ARUK	no		1	0	0	0	1
SLC6A6	6533	no						ARUK	no		1	0	0	0	1
SLC6A8	6535							ARUK	no		1	0	0	0	1
SLC7A1	6541	no						ARUK	no		1	0	0	0	1
SLC7A2	6542	no						ARUK	no		1	0	0	0	1
SLC7A5	8140	no						ARUK	no		1	0	0	0	1
SLC7A6	9057	no						ARUK	no		1	0	0	0	1
SLC7A8	23428	no						ARUK	no		1	0	0	0	1
SLC8A1	6546	no				harmonizome		ARUK	no		1	0	0	0	1
SLC8A2	6543	no					AGORA	ARUK	no		1	0	0	0	1
SLC8A3	6547	no						ARUK	no		1	0	0	0	1
SLC9A3R2	9351	no						ARUK	no		1	0	0	0	1
SLCO1A2	6579	no					AGORA		no		1	0	0	0	1
SLCO1C1	53919	no						ARUK	no		1	0	0	0	1
SLCO3A1	28232	no						ARUK	no		1	0	0	0	1
SLCO5A1	81796	no						ARUK	no		1	0	0	0	1
SLIT2	9353	no					AGORA		no		1	0	0	0	1
SLIT3	6586	no					AGORA		no		1	0	0	0	1
SLITRK4	139065						AGORA		no		1	0	0	0	1
SMAD2	4087	no						ARUK	no		1	0	0	0	1
SMAD3	4088	no						ARUK	no		1	0	0	0	1
SMAD4	4089	no					AGORA		no		1	0	0	0	1
SMAD5	4090	no						ARUK	no		1	0	0	0	1
SNAI3	333929	no						ARUK	no		1	0	0	0	1
SNAP25	6616	no					AGORA	ARUK	no		1	0	0	0	1
SNAP91	9892	no					AGORA		no		1	0	0	0	1
SNAPC1	6617	no						ARUK	no		1	0	0	0	1
SNAPC3	6619	no						ARUK	no		1	0	0	0	1
SNAPC4	6621	no						ARUK	no		1	0	0	0	1
SNCA	6622	no			KEGG_AD_PATHWAY	harmonizome	AGORA	ARUK	no		1	0	0	0	1
SNTB1	6641	no					AGORA		no		1	0	0	0	1
SNTG1	54212	no						ARUK	no		1	0	0	0	1
SNTG2	54221	no						ARUK	no		1	0	0	0	1
SNX1	6642	no				harmonizome			no		1	0	0	0	1
SNX6	58533	no						ARUK	no		1	0	0	0	1
SOD1	6647	no				harmonizome			yes		1	1	0	0.5	2.5
SORCS1	114815	no				harmonizome			no		1	0	0	0	1
SORL1	6653	yes				harmonizome		ARUK	no	GWAS_chromatin_neuron	1	0	1	0.5	2.5
SOX12	6666	no						ARUK	no		1	0	0	0	1
SOX2	6657	no						ARUK	no		1	0	0	0	1
SOX4	6659	no						ARUK	no		1	0	0	0	1
SP1	6667	no				harmonizome	AGORA	ARUK	no		1	0	0	0	1
SP2	6668	no						ARUK	no		1	0	0	0	1
SP3	6670	no						ARUK	no		1	0	0	0	1
SP8	221833	no						ARUK	no		1	0	0	0	1
SP9	100131390	no						ARUK	no		1	0	0	0	1
SPAST	6683	no						ARUK	no		1	0	0	0	1
SPCS1	28972	no					AGORA		yes		1	1	0	0.5	2.5
SPG7	6687	no					AGORA		no		1	0	0	0	1
SPI1	6688	yes					AGORA	ARUK	no		1	0	1	0.5	2.5
SPON1	10418	no				harmonizome			no		1	0	0	0	1
SPP1	6696	no						ARUK	no		1	0	0	0	1
SPPL2B	56928	no				harmonizome			no		1	0	0	0	1
SPRED1	161742	no						ARUK	no		1	0	0	0	1
SPTBN4	57731	no						ARUK	no		1	0	0	0	1
SQSTM1	8878	yes				harmonizome		ARUK	no		1	0	1	0.5	2.5
SRC	6714	no						ARUK	no		1	0	0	0	1
SREBF1	6720	no					AGORA	ARUK	no		1	0	0	0	1
SREBF2	6721	no					AGORA	ARUK	no		1	0	0	0	1
SREK1	140890	no				harmonizome			no		1	0	0	0	1
SREK1IP1	285672	no				harmonizome			no		1	0	0	0	1
SRF	6722	no						ARUK	no		1	0	0	0	1
SRR	63826	no					AGORA		no		1	0	0	0	1
SRSF2	6427	no					AGORA	ARUK	no		1	0	0	0	1
SST	6750	no				harmonizome			no		1	0	0	0	1
ST8SIA3	51046	no					AGORA		no		1	0	0	0	1
STAG3	10734	yes		GWAS_emagma					no		0	0	1	0	1
STARD10	10809	no					AGORA		no		1	0	0	0	1
STAT3	6774	no					AGORA	ARUK	no		1	0	0	0	1
STAU1	6780	no					AGORA		no		1	0	0	0	1
STK39	27347	no						ARUK	no		1	0	0	0	1
STMN2	11075	no							yes		0	1	0	0	1
STT3A	3703	no						ARUK	no		1	0	0	0	1
STT3B	201595	no						ARUK	no		1	0	0	0	1
STX1A	6804	no					AGORA		no		1	0	0	0	1
STXBP1	6812	no				harmonizome			no		1	0	0	0	1
STXBP5L	9515	no					AGORA		no		1	0	0	0	1
SULT4A1	25830	no					AGORA		no		1	0	0	0	1
SUZ12	23512	no						ARUK	no		1	0	0	0	1
SV2B	9899	no					AGORA		no		1	0	0	0	1
SV2C	22987	no							yes		0	1	0	0	1
SYK	6850	no					AGORA	ARUK	no		1	0	0	0	1
SYN1	6853						AGORA	ARUK	no		1	0	0	0	1
SYN2	6854	no					AGORA		no		1	0	0	0	1
SYNGAP1	8831	no					AGORA		no		1	0	0	0	1
SYNPO	11346	no					AGORA		no		1	0	0	0	1
SYNPO2	171024	no						ARUK	no		1	0	0	0	1
SYP	6855						AGORA		no		1	0	0	0	1
SYT1	6857	no					AGORA	ARUK	no		1	0	0	0	1
SYT12	91683	no					AGORA		no		1	0	0	0	1
SYT13	57586	no					AGORA		no		1	0	0	0	1
TAB2	23118	no						ARUK	no		1	0	0	0	1
TAB3	257397							ARUK	no		1	0	0	0	1
TAC1	6863	no				harmonizome		ARUK	no		1	0	0	0	1
TACO1	51204	no							no	GWAS_chromatin_neuron	0	0	1	0	1
TAF1	6872							ARUK	no		1	0	0	0	1
TAF10	6881	no						ARUK	no		1	0	0	0	1
TAF11	6882	no						ARUK	no		1	0	0	0	1
TAF12	6883	no						ARUK	no		1	0	0	0	1
TAF13	6884	no						ARUK	no		1	0	0	0	1
TAF15	8148	no							yes		0	1	0	0	1
TAF1C	9013	no						ARUK	no		1	0	0	0	1
TAF2	6873	no						ARUK	no		1	0	0	0	1
TAF3	83860	no						ARUK	no		1	0	0	0	1
TAF4	6874	no						ARUK	no		1	0	0	0	1
TAF4B	6875	no						ARUK	no		1	0	0	0	1
TAF5	6877	no						ARUK	no		1	0	0	0	1
TAF6	6878	yes						ARUK	no		1	0	1	0.5	2.5
TAF7	6879	no						ARUK	no		1	0	0	0	1
TAF8	129685	no						ARUK	no		1	0	0	0	1
TAF9B	51616							ARUK	no		1	0	0	0	1
TAGLN3	29114	no					AGORA		no		1	0	0	0	1
TAOK1	57551	no						ARUK	no		1	0	0	0	1
TAOK2	9344	yes						ARUK	no		1	0	1	0.5	2.5
TAP1	6890	no							no	GWAS_chromatin_neuron	0	0	1	0	1
TBK1	29110	no						ARUK	no		1	0	0	0	1
TBP	6908	no						ARUK	no		1	0	0	0	1
TCEAL4	79921								yes		0	1	0	0	1
TCEAL6	158931								yes		0	1	0	0	1
TCERG1	10915	no						ARUK	no		1	0	0	0	1
TCF12	6938	no						ARUK	no		1	0	0	0	1
TCF20	6942	no						ARUK	no		1	0	0	0	1
TCF3	6929	no						ARUK	no		1	0	0	0	1
TCF4	6925	no						ARUK	no		1	0	0	0	1
TCF7	6932	no						ARUK	no		1	0	0	0	1
TCFL5	10732	no						ARUK	no		1	0	0	0	1
TDO2	6999	no				harmonizome			no		1	0	0	0	1
TEAD1	7003	yes						ARUK	no		1	0	1	0.5	2.5
TEF	7008	no						ARUK	no		1	0	0	0	1
TEK	7010	no						ARUK	no		1	0	0	0	1
TESK1	7016	no						ARUK	no		1	0	0	0	1
TESPA1	9840	no					AGORA		no		1	0	0	0	1
TF	7018	no						ARUK	no		1	0	0	0	1
TFAM	7019	no				harmonizome			no		1	0	0	0	1
TFAP2E	339488	no						ARUK	no		1	0	0	0	1
TFCP2	7024	no				harmonizome		ARUK	no		1	0	0	0	1
TFE3	7030							ARUK	no		1	0	0	0	1
TFEB	7942	no						ARUK	no		1	0	0	0	1
TFR2	7036	no						ARUK	no		1	0	0	0	1
TFRC	7037	no						ARUK	no		1	0	0	0	1
TGFB1	7040	no				harmonizome	AGORA	ARUK	no		1	0	0	0	1
TGFBR1	7046	no						ARUK	no		1	0	0	0	1
TGFBR2	7048	no					AGORA		no		1	0	0	0	1
THAP3	90326	no						ARUK	no		1	0	0	0	1
THAP7	80764	no						ARUK	no		1	0	0	0	1
THRA	7067	no				harmonizome		ARUK	no		1	0	0	0	1
THRB	7068	no						ARUK	no		1	0	0	0	1
TICAM1	148022	no						ARUK	no		1	0	0	0	1
TIMM13	26517	no					AGORA		no		1	0	0	0	1
TIMP3	7078	no					AGORA		no		1	0	0	0	1
TJP1	7082	no						ARUK	no		1	0	0	0	1
TJP2	9414	no						ARUK	no		1	0	0	0	1
TLN1	7094	no					AGORA	ARUK	no		1	0	0	0	1
TMED10	10972	no				harmonizome			no		1	0	0	0	1
TMEM106B	54664	yes				harmonizome			no		1	0	1	0.5	2.5
TMEM184B	25829	no					AGORA		no		1	0	0	0	1
TMEM219	124446	yes		GWAS_emagma					no		0	0	1	0	1
TMEM229B	161145	no					AGORA		no		1	0	0	0	1
TMEM259	91304	yes		GWAS_emagma					no		0	0	1	0	1
TMF1	7110	no						ARUK	no		1	0	0	0	1
TMPO	7112	no					AGORA		no		1	0	0	0	1
TMSB4X	7114								yes		0	1	0	0	1
TMX3	54495	no					AGORA		no		1	0	0	0	1
TNFRSF1A	7132	no			KEGG_AD_PATHWAY	harmonizome	AGORA	ARUK	no		1	0	0	0	1
TOMM40	10452	yes				harmonizome			no	GWAS_chromatin_neuron	1	0	1	0.5	2.5
TP53	7157	no				harmonizome		ARUK	no		1	0	0	0	1
TPI1	7167	no				harmonizome			no		1	0	0	0	1
TPK1	27010	no							yes		0	1	0	0	1
TPST1	8460	no					AGORA		no		1	0	0	0	1
TRADD	8717	no						ARUK	no		1	0	0	0	1
TRAF6	7189	no						ARUK	no		1	0	0	0	1
TRERF1	55809	no						ARUK	no		1	0	0	0	1
TRIM13	10206	no						ARUK	no		1	0	0	0	1
TRIM14	9830	no						ARUK	no		1	0	0	0	1
TRIM25	7706	no						ARUK	no		1	0	0	0	1
TRIM27	5987	no						ARUK	no		1	0	0	0	1
TRIM32	22954	no						ARUK	no		1	0	0	0	1
TRIM37	4591	no						ARUK	no		1	0	0	0	1
TRIM4	89122	no		GWAS_emagma					no		0	0	1	0	1
TRIM46	80128	no						ARUK	no		1	0	0	0	1
TRIM5	85363	no						ARUK	no		1	0	0	0	1
TRIM52	84851	no						ARUK	no		1	0	0	0	1
TRIM62	55223	no						ARUK	no		1	0	0	0	1
TRIM67	440730	no						ARUK	no		1	0	0	0	1
TRIM8	81603	no						ARUK	no		1	0	0	0	1
TRMT112	51504	no							yes		0	1	0	0	1
TRPC1	7220	no						ARUK	no		1	0	0	0	1
TRPC3	7222	no							yes		0	1	0	0	1
TRPM7	54822	no				harmonizome			no		1	0	0	0	1
TSC22D4	81628	no							no	GWAS_chromatin_neuron	0	0	1	0	1
TSEN2	80746	no							yes		0	1	0	0	1
TSPAN12	23554	no				harmonizome			no		1	0	0	0	1
TSPAN14	81619	yes	GWAS_pathway						no		0	0	1	0	1
TTBK1	84630	no						ARUK	no		1	0	0	0	1
TTBK2	146057	no						ARUK	no		1	0	0	0	1
TTYH2	94015	no					AGORA		no		1	0	0	0	1
TUBA4A	7277	no			KEGG_AD_PATHWAY			ARUK	no		1	0	0	0	1
TUBB2A	7280	no			KEGG_AD_PATHWAY				no		1	0	0	0	1
TUBB3	10381	no				harmonizome	AGORA	ARUK	no		1	0	0	0	1
TUFM	7284	no					AGORA		no		1	0	0	0	1
UBE2I	7329	no						ARUK	no		1	0	0	0	1
UBE2N	7334	yes	GWAS_pathway						no		0	0	1	0	1
UBE2T	29089	no					AGORA		no		1	0	0	0	1
UBP1	7342	no						ARUK	no		1	0	0	0	1
UBQLN1	29979	no				harmonizome			no		1	0	0	0	1
UBTF	7343	no						ARUK	no		1	0	0	0	1
UGCG	7357	no				harmonizome			no		1	0	0	0	1
UGT8	7368	no					AGORA		no		1	0	0	0	1
UHRF2	115426	no						ARUK	no		1	0	0	0	1
ULK1	8408	no			KEGG_AD_PATHWAY				no		1	0	0	0	1
UNC119B	84747	no					AGORA		no		1	0	0	0	1
UNC13A	23025	no					AGORA		no		1	0	0	0	1
UNC5C	8633	no				harmonizome	AGORA		no		1	0	0	0	1
UNC79	57578	no					AGORA		no		1	0	0	0	1
UQCRC1	7384	no					AGORA		no		1	0	0	0	1
USF1	7391	yes				harmonizome		ARUK	no		1	0	1	0.5	2.5
USF2	7392	no						ARUK	no		1	0	0	0	1
USP11	8237							ARUK	no		1	0	0	0	1
USP22	23326	no						ARUK	no		1	0	0	0	1
VAX1	11023	no						ARUK	no		1	0	0	0	1
VCAN	1462	no					AGORA		no		1	0	0	0	1
VCL	7414	no						ARUK	no		1	0	0	0	1
VCP	7415	no					AGORA		no		1	0	0	0	1
VEGFA	7422	no				harmonizome		ARUK	no		1	0	0	0	1
VGF	7425	no					AGORA		no		1	0	0	0	1
VLDLR	7436	no						ARUK	no		1	0	0	0	1
VPS18	57617	no						ARUK	no		1	0	0	0	1
VPS4A	27183	no						ARUK	no		1	0	0	0	1
VSNL1	7447	no				harmonizome	AGORA		no		1	0	0	0	1
WDR1	9948	no					AGORA		no		1	0	0	0	1
WDR7	23335	no					AGORA		no		1	0	0	0	1
WIPI2	26100	yes			KEGG_AD_PATHWAY				no		1	0	1	0.5	2.5
WIZ	58525	no						ARUK	no		1	0	0	0	1
WNK1	65125	no						ARUK	no		1	0	0	0	1
WNK3	65267							ARUK	no		1	0	0	0	1
WNT10B	7480	no					AGORA		no		1	0	0	0	1
WNT5A	7474	no						ARUK	no		1	0	0	0	1
WNT7A	7476	no						ARUK	no		1	0	0	0	1
WWTR1	25937	no						ARUK	no		1	0	0	0	1
XBP1	7494	no			KEGG_AD_PATHWAY			ARUK	no		1	0	0	0	1
XBP1	7494	no			KEGG_AD_PATHWAY			ARUK	no		1	0	0	0	1
XPA	7507	no						ARUK	no		1	0	0	0	1
YAP1	10413	no					AGORA	ARUK	no		1	0	0	0	1
YBX1	4904	no						ARUK	no		1	0	0	0	1
YIF1B	90522	no					AGORA		no		1	0	0	0	1
YOD1	55432	yes							no	GWAS_chromatin_neuron	0	0	1	0	1
YWHAZ	7534	no				harmonizome		ARUK	no		1	0	0	0	1
YY1	7528	no						ARUK	no		1	0	0	0	1
ZBTB14	7541	no						ARUK	no		1	0	0	0	1
ZBTB16	7704	no					AGORA		no		1	0	0	0	1
ZBTB18	10472	no						ARUK	no		1	0	0	0	1
ZBTB2	57621	no						ARUK	no		1	0	0	0	1
ZBTB20	26137	no						ARUK	no		1	0	0	0	1
ZBTB21	49854	no						ARUK	no		1	0	0	0	1
ZBTB22	9278	no						ARUK	no		1	0	0	0	1
ZBTB26	57684	no						ARUK	no		1	0	0	0	1
ZBTB33	10009							ARUK	no		1	0	0	0	1
ZBTB37	84614	no						ARUK	no		1	0	0	0	1
ZBTB43	23099	no						ARUK	no		1	0	0	0	1
ZBTB7A	51341	no						ARUK	no		1	0	0	0	1
ZCWPW1	55063	no						ARUK	no		1	0	0	0	1
ZFHX3	463	no						ARUK	no		1	0	0	0	1
ZFP1	162239	no						ARUK	no		1	0	0	0	1
ZNF12	7559	no						ARUK	no		1	0	0	0	1
ZNF133	7692	no						ARUK	no		1	0	0	0	1
ZNF136	7695	no						ARUK	no		1	0	0	0	1
ZNF140	7699	no						ARUK	no		1	0	0	0	1
ZNF141	7700	no						ARUK	no		1	0	0	0	1
ZNF250	58500	no						ARUK	no		1	0	0	0	1
ZNF263	10127	no						ARUK	no		1	0	0	0	1
ZNF274	10782	no						ARUK	no		1	0	0	0	1
ZNF276	92822	no						ARUK	no		1	0	0	0	1
ZNF281	23528	no						ARUK	no		1	0	0	0	1
ZNF282	8427	no						ARUK	no		1	0	0	0	1
ZNF32	7580	no						ARUK	no		1	0	0	0	1
ZNF343	79175	no						ARUK	no		1	0	0	0	1
ZNF345	25850	no						ARUK	no		1	0	0	0	1
ZNF384	171017	no						ARUK	no		1	0	0	0	1
ZNF385D	79750	no						ARUK	no		1	0	0	0	1
ZNF395	55893	no						ARUK	no		1	0	0	0	1
ZNF444	55311	no						ARUK	no		1	0	0	0	1
ZNF449	203523							ARUK	no		1	0	0	0	1
ZNF454	285676	no						ARUK	no		1	0	0	0	1
ZNF536	9745	no					AGORA		no		1	0	0	0	1
ZNF609	23060	no						ARUK	no		1	0	0	0	1
ZNF618	114991	no						ARUK	no		1	0	0	0	1
ZNF644	84146	no						ARUK	no		1	0	0	0	1
ZNF684	127396	no						ARUK	no		1	0	0	0	1
ZNF704	619279	no						ARUK	no		1	0	0	0	1
ZNF740	283337	no						ARUK	no		1	0	0	0	1
ZNF75A	7627	no						ARUK	no		1	0	0	0	1
ZNF76	7629	no						ARUK	no		1	0	0	0	1
ZNF771	51333	no						ARUK	no		1	0	0	0	1
ZNF821	55565	no						ARUK	no		1	0	0	0	1
ZSCAN23	222696	no						ARUK	no		1	0	0	0	1
ZSCAN29	146050	no						ARUK	no		1	0	0	0	1
ZSCAN31	64288	no						ARUK	no		1	0	0	0	1
ZSCAN5A	79149	no						ARUK	no		1	0	0	0	1
ZSCAN9	7746	no						ARUK	no		1	0	0	0	1
ZYX	7791	yes							no	GWAS_chromatin_neuron	0	0	1	0	1

## Sheet: Mic
SYMBOL	ENTREZID	GWAS_significant	GWAS_pathway	GWAS_emagma	KEGG	harmonizome	AGORA	ARUK	Mathys_sig	GWAS_chromatin	LiteratureScore	ExpressionScore	GeneticsScore	DiversificationScore	DiseaseScore
A2M	2	no				harmonizome			no		1	0	0	0	1
ABCA1	19	no				harmonizome		ARUK	no		1	0	0	0	1
ABCC3	8714	no						ARUK	no		1	0	0	0	1
ABCC4	10257	no				harmonizome		ARUK	no		1	0	0	0	1
ABCC5	10057	no						ARUK	no		1	0	0	0	1
ABCG1	9619	no						ARUK	no		1	0	0	0	1
ABI1	10006	no						ARUK	no		1	0	0	0	1
ABI2	10152	no						ARUK	no		1	0	0	0	1
ABL1	25	no				harmonizome		ARUK	no		1	0	0	0	1
ABL2	27	no						ARUK	no		1	0	0	0	1
ACAT1	38	no						ARUK	no		1	0	0	0	1
ACSL1	2180	no					AGORA	ARUK	no		1	0	0	0	1
ACTB	60	yes	GWAS_pathway					ARUK	no		1	0	1	0.5	2.5
ACTG1	71	no						ARUK	no		1	0	0	0	1
ACTN1	87	no					AGORA		no		1	0	0	0	1
ACVR1	90	no						ARUK	no		1	0	0	0	1
ADAM10	102	yes	GWAS_pathway		KEGG_AD_PATHWAY	harmonizome		ARUK	no	GWAS_chromatin_microglia	1	0	1	0.5	2.5
ADAM17	6868	no						ARUK	no		1	0	0	0	1
ADAM9	8754	no				harmonizome	AGORA	ARUK	no		1	0	0	0	1
ADNP	23394	no						ARUK	no		1	0	0	0	1
ADRB2	154	no						ARUK	no		1	0	0	0	1
AGO2	27161	no						ARUK	no		1	0	0	0	1
AIF1	199	no						ARUK	no		1	0	0	0	1
AMBRA1	55626	no			KEGG_AD_PATHWAY				no		1	0	0	0	1
ANK3	288	no						ARUK	no		1	0	0	0	1
ANKS1B	56899	no					AGORA		no		1	0	0	0	1
ANO6	196527	no					AGORA		no		1	0	0	0	1
ANP32B	10541	no					AGORA		no		1	0	0	0	1
ANXA4	307	no				harmonizome			no		1	0	0	0	1
AP2A1	160	no					AGORA	ARUK	no		1	0	0	0	1
AP2A2	161	yes	GWAS_pathway					ARUK	no		1	0	1	0.5	2.5
AP2B1	163	no					AGORA	ARUK	no		1	0	0	0	1
AP2S1	1175	no						ARUK	no		1	0	0	0	1
AP3D1	8943	no					AGORA		no		1	0	0	0	1
APAF1	317	no			KEGG_AD_PATHWAY				no		1	0	0	0	1
APBA1	320	no				harmonizome			no		1	0	0	0	1
APBB3	10307	no						ARUK	no		1	0	0	0	1
APC	324	no			KEGG_AD_PATHWAY				no		1	0	0	0	1
APH1B	83464	yes						ARUK	no	GWAS_chromatin_microglia	1	0	1	0.5	2.5
APLP2	334	no				harmonizome			no		1	0	0	0	1
APOC1	341	yes	GWAS_pathway			harmonizome	AGORA		yes	GWAS_chromatin_microglia	1	1	1	1	4
APOE	348	yes	GWAS_pathway		KEGG_AD_PATHWAY	harmonizome	AGORA	ARUK	yes	GWAS_chromatin_microglia	1	1	1	1	4
APP	351	no			KEGG_AD_PATHWAY	harmonizome		ARUK	no		1	0	0	0	1
ARHGAP26	23092	no					AGORA		no		1	0	0	0	1
ARHGAP35	2909	no						ARUK	no		1	0	0	0	1
ATF2	1386	no				harmonizome		ARUK	no		1	0	0	0	1
ATF4	468	no			KEGG_AD_PATHWAY	harmonizome		ARUK	no		1	0	0	0	1
ATF6	22926	no			KEGG_AD_PATHWAY			ARUK	no		1	0	0	0	1
ATF6B	1388	no						ARUK	no		1	0	0	0	1
ATG14	22863	no			KEGG_AD_PATHWAY				no		1	0	0	0	1
ATM	472	no						ARUK	no		1	0	0	0	1
ATP1A1	476	no						ARUK	no		1	0	0	0	1
ATP1B1	481	no					AGORA	ARUK	no		1	0	0	0	1
ATP1B3	483	no						ARUK	no		1	0	0	0	1
ATP2A2	488	no					AGORA	ARUK	no		1	0	0	0	1
ATP2B1	490	no				harmonizome	AGORA		no		1	0	0	0	1
ATP2B4	493	no						ARUK	no		1	0	0	0	1
ATP2C1	27032	no				harmonizome			no		1	0	0	0	1
ATP6V0A1	535	no					AGORA		no		1	0	0	0	1
ATP6V1B2	526	no					AGORA		no		1	0	0	0	1
ATP6V1H	51606	no					AGORA		no		1	0	0	0	1
ATP8A1	10396	no						ARUK	no		1	0	0	0	1
ATR	545	no						ARUK	no		1	0	0	0	1
ATXN3	4287	no							no	GWAS_chromatin_microglia	0	0	1	0	1
B2M	567	no						ARUK	no		1	0	0	0	1
BACH2	60468	no						ARUK	no		1	0	0	0	1
BAG4	9530	no					AGORA		no		1	0	0	0	1
BBX	56987	no						ARUK	no		1	0	0	0	1
BCL11B	64919	no						ARUK	no		1	0	0	0	1
BCL2	596	no				harmonizome	AGORA	ARUK	no		1	0	0	0	1
BCL2L11	10018	no						ARUK	no		1	0	0	0	1
BCL6	604	no						ARUK	no		1	0	0	0	1
BHLHE41	79365	no						ARUK	no		1	0	0	0	1
BICD1	636	no						ARUK	no		1	0	0	0	1
BICD2	23299	no						ARUK	no		1	0	0	0	1
BID	637	no			KEGG_AD_PATHWAY				no		1	0	0	0	1
BIN1	274	yes				harmonizome	AGORA	ARUK	no	GWAS_chromatin_microglia	1	0	1	0.5	2.5
BIN2	51411	no						ARUK	no		1	0	0	0	1
BMPR2	659	no						ARUK	no		1	0	0	0	1
BRCA1	672	no				harmonizome			no		1	0	0	0	1
BRK1	55845	no						ARUK	no		1	0	0	0	1
BSG	682	no						ARUK	no		1	0	0	0	1
C1QA	712	no						ARUK	no		1	0	0	0	1
C1QB	713	no						ARUK	no		1	0	0	0	1
C1QC	714	no						ARUK	yes		1	1	0	0.5	2.5
C3	718	no						ARUK	no		1	0	0	0	1
C5AR1	728	no						ARUK	no		1	0	0	0	1
CACNA1A	773	no						ARUK	yes		1	1	0	0.5	2.5
CACNB2	783	no				harmonizome			no		1	0	0	0	1
CACNB4	785	no					AGORA		no		1	0	0	0	1
CALCR	799	no						ARUK	no		1	0	0	0	1
CALM1	801	no			KEGG_AD_PATHWAY	harmonizome			no		1	0	0	0	1
CASP3	836	no			KEGG_AD_PATHWAY				no		1	0	0	0	1
CASP3	836	no			KEGG_AD_PATHWAY				no		1	0	0	0	1
CASP8	841	no			KEGG_AD_PATHWAY			ARUK	no		1	0	0	0	1
CASS4	57091	yes						ARUK	no	GWAS_chromatin_microglia	1	0	1	0.5	2.5
CAST	831	no						ARUK	no		1	0	0	0	1
CBL	867	no					AGORA		no		1	0	0	0	1
CBX3	11335	yes						ARUK	no		1	0	1	0.5	2.5
CCL3	6348	no						ARUK	no		1	0	0	0	1
CD14	929	no				harmonizome			no		1	0	0	0	1
CD2AP	23607	yes						ARUK	no	GWAS_chromatin_microglia	1	0	1	0.5	2.5
CD36	948	no						ARUK	no		1	0	0	0	1
CD4	920	no						ARUK	no		1	0	0	0	1
CD44	960	no					AGORA		no		1	0	0	0	1
CD47	961	no						ARUK	no		1	0	0	0	1
CD63	967	no						ARUK	no		1	0	0	0	1
CD74	972	no						ARUK	no		1	0	0	0	1
CD81	975	no						ARUK	yes		1	1	0	0.5	2.5
CD9	928	no						ARUK	no		1	0	0	0	1
CDC42	998	no						ARUK	no		1	0	0	0	1
CDK11B	984	no				harmonizome			no		1	0	0	0	1
CDK5RAP2	55755	no				harmonizome			no		1	0	0	0	1
CDYL	9425	no					AGORA		no		1	0	0	0	1
CEBPA	1050	no						ARUK	no		1	0	0	0	1
CEBPB	1051	no						ARUK	no		1	0	0	0	1
CEBPD	1052	no						ARUK	no		1	0	0	0	1
CEBPZ	10153	no						ARUK	no		1	0	0	0	1
CELF1	10658	no						ARUK	no	GWAS_chromatin_microglia	1	0	1	0.5	2.5
CFL1	1072	no						ARUK	no		1	0	0	0	1
CGGBP1	8545	no						ARUK	no		1	0	0	0	1
CGNL1	84952	no						ARUK	no		1	0	0	0	1
CHCHD3	54927	no					AGORA		no		1	0	0	0	1
CHD4	1108	no						ARUK	no		1	0	0	0	1
CHST11	50515	no					AGORA		no		1	0	0	0	1
CIRBP	1153	no					AGORA		no		1	0	0	0	1
CISD1	55847	yes					AGORA		no		1	0	1	0.5	2.5
CKAP5	9793	no						ARUK	no		1	0	0	0	1
CLASRP	11129	yes							no	GWAS_chromatin_microglia	0	0	1	0	1
CLEC7A	64581	no						ARUK	no		1	0	0	0	1
CLOCK	9575	no						ARUK	no		1	0	0	0	1
CLTA	1211	no						ARUK	no		1	0	0	0	1
CLTC	1213	no						ARUK	no		1	0	0	0	1
CNTN5	53942	no				harmonizome			no		1	0	0	0	1
CNTNAP2	26047	no					AGORA		no		1	0	0	0	1
COMT	1312	no				harmonizome			no		1	0	0	0	1
COX4I1	1327	no			KEGG_AD_PATHWAY			ARUK	no		1	0	0	0	1
COX6B1	1340	no					AGORA		no		1	0	0	0	1
CREB1	1385	no				harmonizome		ARUK	no		1	0	0	0	1
CREBBP	1387	no						ARUK	no		1	0	0	0	1
CREM	1390	no						ARUK	no		1	0	0	0	1
CRYAB	1410	no						ARUK	no		1	0	0	0	1
CSF1R	1436	no					AGORA	ARUK	no		1	0	0	0	1
CSGALNACT2	55454	no		GWAS_emagma					no		0	0	1	0	1
CSMD1	64478	no					AGORA		no		1	0	0	0	1
CSNK1A1	1452	no			KEGG_AD_PATHWAY				no		1	0	0	0	1
CSNK1D	1453	no				harmonizome			no		1	0	0	0	1
CSNK1E	1454	no			KEGG_AD_PATHWAY				no		1	0	0	0	1
CSNK2A1	1457	no			KEGG_AD_PATHWAY			ARUK	no		1	0	0	0	1
CST3	1471	no				harmonizome		ARUK	no		1	0	0	0	1
CST7	8530	no						ARUK	no		1	0	0	0	1
CTBP2	1488	no						ARUK	no		1	0	0	0	1
CTNNA3	29119	no				harmonizome			no		1	0	0	0	1
CTNNB1	1499	no			KEGG_AD_PATHWAY			ARUK	no		1	0	0	0	1
CTNND1	1500	no						ARUK	no		1	0	0	0	1
CTSB	1508	no				harmonizome		ARUK	no		1	0	0	0	1
CTSL	1514	no						ARUK	no		1	0	0	0	1
CTSS	1520	no						ARUK	no		1	0	0	0	1
CUX1	1523	no						ARUK	no		1	0	0	0	1
CX3CR1	1524	no					AGORA	ARUK	no		1	0	0	0	1
CXCR4	7852	no						ARUK	no		1	0	0	0	1
CYBA	1535	no					AGORA		no		1	0	0	0	1
CYCS	54205	no			KEGG_AD_PATHWAY			ARUK	no		1	0	0	0	1
CYFIP1	23191	no						ARUK	no		1	0	0	0	1
CYFIP2	26999	no					AGORA		no		1	0	0	0	1
CYP27A1	1593	no					AGORA		no		1	0	0	0	1
DAB1	1600	no				harmonizome			no		1	0	0	0	1
DAD1	1603	no						ARUK	no		1	0	0	0	1
DAP3	7818	no					AGORA		no		1	0	0	0	1
DBI	1622	no					AGORA		no		1	0	0	0	1
DCTN2	10540	no						ARUK	no		1	0	0	0	1
DDB2	1643	no							no	GWAS_chromatin_microglia	0	0	1	0	1
DDIT4	54541	no				harmonizome			no		1	0	0	0	1
DHTKD1	55526	no					AGORA		no		1	0	0	0	1
DICER1	23405	no						ARUK	no		1	0	0	0	1
DISC1	27185	no						ARUK	no		1	0	0	0	1
DLG2	1740	no					AGORA	ARUK	no		1	0	0	0	1
DMD	1756							ARUK	no		1	0	0	0	1
DMXL2	23312	no					AGORA		no		1	0	0	0	1
DNAJC6	9829	no					AGORA		no		1	0	0	0	1
DNM1L	10059	no				harmonizome			no		1	0	0	0	1
DNM2	1785	no				harmonizome	AGORA		no		1	0	0	0	1
DNM3	26052	no					AGORA		no		1	0	0	0	1
DNMT3A	1788	no						ARUK	no		1	0	0	0	1
DOCK2	1794	no					AGORA		no		1	0	0	0	1
DOCK3	1795	no				harmonizome	AGORA		no		1	0	0	0	1
DOCK4	9732	no					AGORA		no		1	0	0	0	1
DPP10	57628	no					AGORA		no		1	0	0	0	1
DPYSL2	1808	no				harmonizome			no		1	0	0	0	1
DROSHA	29102	no						ARUK	no		1	0	0	0	1
DTNA	1837	no							yes		0	1	0	0	1
DUSP22	56940	no						ARUK	no		1	0	0	0	1
DYRK1A	1859	no				harmonizome		ARUK	no		1	0	0	0	1
E2F3	1871	no						ARUK	no		1	0	0	0	1
EAF2	55840	no						ARUK	no		1	0	0	0	1
ECE1	1889	no				harmonizome			no		1	0	0	0	1
EEF2	1938	no				harmonizome			no		1	0	0	0	1
EEF2K	29904	no				harmonizome			no		1	0	0	0	1
EFCAB13	124989	no		GWAS_emagma					no		0	0	1	0	1
EHMT1	79813	no						ARUK	no		1	0	0	0	1
EHMT2	10919	no						ARUK	no		1	0	0	0	1
EIF2AK2	5610	no			KEGG_AD_PATHWAY	harmonizome			no		1	0	0	0	1
EIF2AK3	9451	no			KEGG_AD_PATHWAY				no		1	0	0	0	1
EIF4E	1977	no				harmonizome			no		1	0	0	0	1
ELAVL1	1994	no						ARUK	no		1	0	0	0	1
ELAVL4	1996	no					AGORA		no		1	0	0	0	1
ELF1	1997	no						ARUK	no		1	0	0	0	1
ELF2	1998	no						ARUK	no		1	0	0	0	1
ELK3	2004	no						ARUK	no		1	0	0	0	1
ENC1	8507	no					AGORA		no		1	0	0	0	1
ENO1	2023	no				harmonizome	AGORA		no		1	0	0	0	1
EP300	2033	no						ARUK	no		1	0	0	0	1
EPB41L3	23136	no					AGORA		no		1	0	0	0	1
EPHB2	2048	no						ARUK	no		1	0	0	0	1
EPSTI1	94240	no							yes		0	1	0	0	1
ERC2	26059	no					AGORA		no		1	0	0	0	1
ESR1	2099	no				harmonizome		ARUK	no		1	0	0	0	1
ESRRA	2101	no						ARUK	no		1	0	0	0	1
ESRRG	2104	no					AGORA	ARUK	no		1	0	0	0	1
ETFA	2108	no					AGORA		no		1	0	0	0	1
ETS2	2114	no						ARUK	no		1	0	0	0	1
ETV5	2119	no						ARUK	no		1	0	0	0	1
EZH1	2145	no						ARUK	no		1	0	0	0	1
EZH2	2146	no						ARUK	no		1	0	0	0	1
FAM111A	63901	no					AGORA		no		1	0	0	0	1
FBXW7	55294	no					AGORA	ARUK	no		1	0	0	0	1
FCER1G	2207	yes					AGORA		no	GWAS_chromatin_microglia	1	0	1	0.5	2.5
FCGBP	8857	no							yes		0	1	0	0	1
FCGR1A	2209	no					AGORA	ARUK	no		1	0	0	0	1
FERMT3	83706	no					AGORA		no		1	0	0	0	1
FKBP5	2289	no					AGORA		no		1	0	0	0	1
FLI1	2313	no						ARUK	no		1	0	0	0	1
FLOT1	10211	no						ARUK	no		1	0	0	0	1
FLOT2	2319	no						ARUK	no		1	0	0	0	1
FOS	2353	no						ARUK	no		1	0	0	0	1
FOXJ3	22887	no						ARUK	no		1	0	0	0	1
FOXK1	221937	no						ARUK	no		1	0	0	0	1
FOXN2	3344	no						ARUK	no		1	0	0	0	1
FOXO1	2308	no					AGORA		no		1	0	0	0	1
FOXO3	2309	no						ARUK	no		1	0	0	0	1
FOXP1	27086	no						ARUK	no		1	0	0	0	1
FPR1	2357	no						ARUK	no		1	0	0	0	1
FTO	79068	no				harmonizome			no		1	0	0	0	1
FYN	2534	no				harmonizome		ARUK	no		1	0	0	0	1
G3BP1	10146	no						ARUK	no		1	0	0	0	1
GAB1	2549	no						ARUK	no		1	0	0	0	1
GAB2	9846	no				harmonizome			no		1	0	0	0	1
GAPDH	2597	no			KEGG_AD_PATHWAY	harmonizome	AGORA		no		1	0	0	0	1
GAS7	8522	no				harmonizome			no		1	0	0	0	1
GDAP1	54332	no					AGORA		no		1	0	0	0	1
GGA3	23163	no						ARUK	no		1	0	0	0	1
GNAQ	2776	no			KEGG_AD_PATHWAY	harmonizome			no		1	0	0	0	1
GPHN	10243	no				harmonizome			no		1	0	0	0	1
GPM6B	2824						AGORA		no		1	0	0	0	1
GPX1	2876	no							yes		0	1	0	0	1
GPX4	2879	no							no	GWAS_chromatin_microglia	0	0	1	0	1
GRIA2	2891	no				harmonizome	AGORA	ARUK	no		1	0	0	0	1
GRN	2896	no		GWAS_emagma		harmonizome		ARUK	no		1	0	1	0.5	2.5
GSK3B	2932	no			KEGG_AD_PATHWAY	harmonizome		ARUK	no		1	0	0	0	1
GSK3B	2932	no			KEGG_AD_PATHWAY	harmonizome		ARUK	no		1	0	0	0	1
GSK3B	2932	no			KEGG_AD_PATHWAY	harmonizome		ARUK	no		1	0	0	0	1
GSN	2934	no					AGORA		no		1	0	0	0	1
GSTK1	373156	no					AGORA		no	GWAS_chromatin_microglia	1	0	1	0.5	2.5
GTF2A2	2958	no						ARUK	no		1	0	0	0	1
GTF2B	2959	no						ARUK	no		1	0	0	0	1
GTF2F2	2963	no						ARUK	no		1	0	0	0	1
GTF2H2	2966	no						ARUK	no		1	0	0	0	1
GTF2I	2969	no						ARUK	no		1	0	0	0	1
HDAC9	9734	no						ARUK	no		1	0	0	0	1
HIF1A	3091	no						ARUK	no		1	0	0	0	1
HLA-A	3105	no				harmonizome			no		1	0	0	0	1
HLA-DQA1	3117	yes	GWAS_pathway	GWAS_emagma					no	GWAS_chromatin_microglia	0	0	1	0	1
HLA-DQB1	3119	yes		GWAS_emagma					no	GWAS_chromatin_microglia	0	0	1	0	1
HLA-DRA	3122	yes	GWAS_pathway				AGORA		no	GWAS_chromatin_microglia	1	0	1	0.5	2.5
HLA-DRB1	3123	yes	GWAS_pathway	GWAS_emagma				ARUK	no	GWAS_chromatin_microglia	1	0	1	0.5	2.5
HLA-DRB5	3127	yes	GWAS_pathway	GWAS_emagma		harmonizome			no	GWAS_chromatin_microglia	1	0	1	0.5	2.5
HMBOX1	79618	no						ARUK	no		1	0	0	0	1
HMGB1	3146	no						ARUK	no		1	0	0	0	1
HMOX1	3162	no				harmonizome			no		1	0	0	0	1
HNMT	3176	no						ARUK	no		1	0	0	0	1
HNRNPA1	3178	no				harmonizome			no		1	0	0	0	1
HNRNPK	3190	no						ARUK	no		1	0	0	0	1
HNRNPM	4670	no					AGORA		no		1	0	0	0	1
HPCAL1	3241	no				harmonizome			no		1	0	0	0	1
HSP90AA1	3320	no						ARUK	no		1	0	0	0	1
HSP90AB1	3326	no						ARUK	no		1	0	0	0	1
HSPA8	3312	no						ARUK	no		1	0	0	0	1
HSPB1	3315	no					AGORA	ARUK	no		1	0	0	0	1
HTRA1	5654	no					AGORA		no		1	0	0	0	1
HTT	3064	no						ARUK	no		1	0	0	0	1
ICA1	3382	no					AGORA		no		1	0	0	0	1
ID2	3398	no						ARUK	no		1	0	0	0	1
IDE	3416	no			KEGG_AD_PATHWAY	harmonizome		ARUK	no		1	0	0	0	1
IDH2	3418	no					AGORA		no		1	0	0	0	1
IFITM2	10581	no					AGORA		no		1	0	0	0	1
IFNGR1	3459	no						ARUK	yes		1	1	0	0.5	2.5
IGF1R	3480	no					AGORA	ARUK	no		1	0	0	0	1
IGF2R	3482	no				harmonizome		ARUK	no		1	0	0	0	1
IKBKB	3551	no						ARUK	no		1	0	0	0	1
IKBKE	9641	no						ARUK	no		1	0	0	0	1
IL10RA	3587	no					AGORA		no		1	0	0	0	1
IL15	3600	no						ARUK	no		1	0	0	0	1
IL18	3606	no				harmonizome		ARUK	no		1	0	0	0	1
IL1B	3553	no			KEGG_AD_PATHWAY	harmonizome		ARUK	no		1	0	0	0	1
IL1B	3553	no			KEGG_AD_PATHWAY	harmonizome		ARUK	no		1	0	0	0	1
IL6R	3570	no						ARUK	no		1	0	0	0	1
IL6ST	3572	no					AGORA		no		1	0	0	0	1
ILK	3611	no						ARUK	no		1	0	0	0	1
IMMT	10989	no					AGORA		no		1	0	0	0	1
INPP5D	3635						AGORA		no	GWAS_chromatin_microglia	1	0	1	0.5	2.5
INSR	3643	no			KEGG_AD_PATHWAY		AGORA	ARUK	no		1	0	0	0	1
IPO7	10527	no						ARUK	no		1	0	0	0	1
IQGAP1	8826	no					AGORA	ARUK	no		1	0	0	0	1
IRAK2	3656	no				harmonizome			no		1	0	0	0	1
IRF2	3660	no						ARUK	no		1	0	0	0	1
IRF8	3394	no						ARUK	no		1	0	0	0	1
IST1	9798	no						ARUK	no		1	0	0	0	1
ITCH	83737	no						ARUK	no		1	0	0	0	1
ITGA4	3676	no						ARUK	no		1	0	0	0	1
ITGAL	3683	no						ARUK	no		1	0	0	0	1
ITGAM	3684	no						ARUK	no	GWAS_chromatin_microglia	1	0	1	0.5	2.5
ITGAX	3687	no						ARUK	no	GWAS_chromatin_microglia	1	0	1	0.5	2.5
ITGB1	3688	no						ARUK	no		1	0	0	0	1
ITGB2	3689	no						ARUK	no		1	0	0	0	1
ITM2B	9445	no				harmonizome			no		1	0	0	0	1
ITPK1	3705	no					AGORA		no		1	0	0	0	1
ITPR1	3708	no			KEGG_AD_PATHWAY		AGORA		no		1	0	0	0	1
ITPR2	3709	no						ARUK	no		1	0	0	0	1
JAK1	3716	no						ARUK	no		1	0	0	0	1
JAK2	3717	no						ARUK	no		1	0	0	0	1
JAM2	58494	no						ARUK	no		1	0	0	0	1
JAM3	83700	no						ARUK	no		1	0	0	0	1
JDP2	122953	no						ARUK	no		1	0	0	0	1
JUN	3725	no						ARUK	no		1	0	0	0	1
JUNB	3726	no						ARUK	no		1	0	0	0	1
JUND	3727	no						ARUK	no		1	0	0	0	1
KAT2B	8850	no					AGORA		no		1	0	0	0	1
KCNIP1	30820	no					AGORA		no		1	0	0	0	1
KCNQ5	56479	no					AGORA		no		1	0	0	0	1
KDM3B	51780	no					AGORA		no		1	0	0	0	1
KHDRBS2	202559	no					AGORA		no		1	0	0	0	1
KIDINS220	57498	no					AGORA		no		1	0	0	0	1
KIF13B	23303	no					AGORA		no		1	0	0	0	1
KIF2A	3796	no						ARUK	no		1	0	0	0	1
KIF5B	3799	no						ARUK	no		1	0	0	0	1
KLF12	11278	no						ARUK	no		1	0	0	0	1
KLF3	51274	no						ARUK	no		1	0	0	0	1
KLF6	1316	no						ARUK	no		1	0	0	0	1
KNOP1	400506	yes		GWAS_emagma					no		0	0	1	0	1
KPNB1	3837	no					AGORA	ARUK	no		1	0	0	0	1
LACTB	114294	no		GWAS_emagma					no	GWAS_chromatin_microglia	0	0	1	0	1
LAPTM5	7805	yes					AGORA	ARUK	no		1	0	1	0.5	2.5
LCK	3932	no						ARUK	no		1	0	0	0	1
LCOR	84458	no						ARUK	no		1	0	0	0	1
LCORL	254251	no						ARUK	no		1	0	0	0	1
LCP1	3936	no						ARUK	no		1	0	0	0	1
LEF1	51176	no						ARUK	no		1	0	0	0	1
LGMN	5641	no				harmonizome		ARUK	no		1	0	0	0	1
LILRB1	10859	no					AGORA	ARUK	no		1	0	0	0	1
LILRB4	11006	no						ARUK	no		1	0	0	0	1
LNPEP	4012	no						ARUK	no		1	0	0	0	1
LPIN1	23175	no					AGORA		no		1	0	0	0	1
LPL	4023	no			KEGG_AD_PATHWAY			ARUK	no		1	0	0	0	1
LPP	4026	no					AGORA		no		1	0	0	0	1
LRP1	4035	no			KEGG_AD_PATHWAY	harmonizome		ARUK	no		1	0	0	0	1
LRP4	4038	no						ARUK	no		1	0	0	0	1
LRRK2	120892	no				harmonizome			no		1	0	0	0	1
LYL1	4066	no					AGORA		no		1	0	0	0	1
LYN	4067	no						ARUK	no		1	0	0	0	1
LYVE1	10894	no					AGORA		no		1	0	0	0	1
MAF	4094	no						ARUK	no		1	0	0	0	1
MAFG	4097	no						ARUK	no		1	0	0	0	1
MAGI1	9223	no						ARUK	no		1	0	0	0	1
MALT1	10892	no						ARUK	no	GWAS_chromatin_microglia	1	0	1	0.5	2.5
MAP1A	4130	no						ARUK	no		1	0	0	0	1
MAP2K1	5604	no			KEGG_AD_PATHWAY	harmonizome			no		1	0	0	0	1
MAP3K13	9175	no						ARUK	no		1	0	0	0	1
MAP3K5	4217	no			KEGG_AD_PATHWAY				no		1	0	0	0	1
MAP4	4134	no					AGORA	ARUK	no		1	0	0	0	1
MAP4K4	9448	no						ARUK	no		1	0	0	0	1
MAPK1	5594	no			KEGG_AD_PATHWAY		AGORA	ARUK	no		1	0	0	0	1
MAPK1	5594	no			KEGG_AD_PATHWAY		AGORA	ARUK	no		1	0	0	0	1
MAPK14	1432	no						ARUK	no		1	0	0	0	1
MAPK8	5599	no			KEGG_AD_PATHWAY	harmonizome		ARUK	no		1	0	0	0	1
MAPK8	5599	no			KEGG_AD_PATHWAY	harmonizome		ARUK	no		1	0	0	0	1
MAPKAPK2	9261	no				harmonizome			no		1	0	0	0	1
MAPRE2	10982	no						ARUK	no		1	0	0	0	1
MARK2	2011	no						ARUK	no		1	0	0	0	1
MARK3	4140	no						ARUK	no		1	0	0	0	1
MARK4	57787	yes					AGORA	ARUK	no	GWAS_chromatin_microglia	1	0	1	0.5	2.5
MAX	4149	no						ARUK	no		1	0	0	0	1
MBNL2	10150	no						ARUK	no		1	0	0	0	1
MBP	4155	no						ARUK	no		1	0	0	0	1
MCPH1	79648	no				harmonizome			no		1	0	0	0	1
MCU	90550	no			KEGG_AD_PATHWAY				no		1	0	0	0	1
MDH1	4190	no					AGORA		no		1	0	0	0	1
MDM2	4193	no						ARUK	no		1	0	0	0	1
MECP2	4204							ARUK	no		1	0	0	0	1
MEF2C	4208	no					AGORA	ARUK	no		1	0	0	0	1
MEPCE	56257	no							no	GWAS_chromatin_microglia	0	0	1	0	1
MFF	56947	no					AGORA		no		1	0	0	0	1
MGAT5	4249	no						ARUK	no		1	0	0	0	1
MGST3	4259	no					AGORA		no		1	0	0	0	1
MRPL1	65008	no					AGORA		no		1	0	0	0	1
MS4A4A	51338	yes				harmonizome	AGORA	ARUK	no		1	0	1	0.5	2.5
MS4A6A	64231	yes					AGORA	ARUK	no		1	0	1	0.5	2.5
MSN	4478						AGORA	ARUK	no		1	0	0	0	1
MSR1	4481	no						ARUK	no		1	0	0	0	1
MTCH2	23788	yes		GWAS_emagma					no	GWAS_chromatin_microglia	0	0	1	0	1
MTF1	4520	no						ARUK	no		1	0	0	0	1
MTF2	22823	no						ARUK	no		1	0	0	0	1
MTMR10	54893	no					AGORA		no		1	0	0	0	1
MTOR	2475	no			KEGG_AD_PATHWAY	harmonizome		ARUK	no		1	0	0	0	1
MYO1D	4642	no					AGORA		no		1	0	0	0	1
MYO1E	4643	no							yes		0	1	0	0	1
NAAA	27163	no				harmonizome			no		1	0	0	0	1
NACA	4666	no				harmonizome			no		1	0	0	0	1
NAMPT	10135	no							yes		0	1	0	0	1
NCAM1	4684	no				harmonizome		ARUK	no		1	0	0	0	1
NCOA4	8031	no						ARUK	no		1	0	0	0	1
NDRG2	57447	no				harmonizome			no		1	0	0	0	1
NDUFA1	4694				KEGG_AD_PATHWAY				no		1	0	0	0	1
NDUFV1	4723	no					AGORA		no		1	0	0	0	1
NEDD4	4734	no						ARUK	no		1	0	0	0	1
NEDD9	4739	no				harmonizome			no		1	0	0	0	1
NFAT5	10725	no						ARUK	no		1	0	0	0	1
NFATC1	4772	no						ARUK	no		1	0	0	0	1
NFATC2	4773	no						ARUK	no		1	0	0	0	1
NFATC3	4775	no						ARUK	no		1	0	0	0	1
NFIC	4782	no						ARUK	no		1	0	0	0	1
NFKB1	4790	no			KEGG_AD_PATHWAY	harmonizome		ARUK	no		1	0	0	0	1
NFKBIA	4792	no					AGORA	ARUK	no		1	0	0	0	1
NFKBIZ	64332	no					AGORA	ARUK	no		1	0	0	0	1
NFX1	4799	no						ARUK	no		1	0	0	0	1
NHSL1	57224	no					AGORA		no		1	0	0	0	1
NIPBL	25836	no						ARUK	no		1	0	0	0	1
NLGN1	22871	no						ARUK	no		1	0	0	0	1
NLGN4Y	22829							ARUK	no		1	0	0	0	1
NLRC5	84166	no					AGORA		no		1	0	0	0	1
NLRP1	22861	no				harmonizome			no		1	0	0	0	1
NNT	23530	no					AGORA		no		1	0	0	0	1
NONO	4841						AGORA		no		1	0	0	0	1
NPAT	4863	no						ARUK	no		1	0	0	0	1
NR2C2	7182	no						ARUK	no		1	0	0	0	1
NR3C1	2908	no				harmonizome	AGORA	ARUK	no		1	0	0	0	1
NR3C2	4306	no						ARUK	no		1	0	0	0	1
NR4A2	4929	no						ARUK	yes		1	1	0	0.5	2.5
NR6A1	2649	no						ARUK	no		1	0	0	0	1
NRF1	4899	yes						ARUK	no		1	0	1	0.5	2.5
NRG3	10718	no				harmonizome			no		1	0	0	0	1
NRGN	4900	no				harmonizome			no		1	0	0	0	1
NRP1	8829	no						ARUK	no		1	0	0	0	1
NRXN1	9378	no						ARUK	no		1	0	0	0	1
NRXN3	9369	no					AGORA		no		1	0	0	0	1
NSF	4905	no					AGORA		no		1	0	0	0	1
NUCKS1	64710	no						ARUK	no		1	0	0	0	1
NUMB	8650	no				harmonizome			no		1	0	0	0	1
NUP160	23279	yes							no	GWAS_chromatin_microglia	0	0	1	0	1
NUPR1	26471	no					AGORA		no		1	0	0	0	1
OLR1	4973	no				harmonizome			no		1	0	0	0	1
OPA3	80207	yes		GWAS_emagma					no		0	0	1	0	1
OPHN1	4983							ARUK	no		1	0	0	0	1
OXR1	55074	no					AGORA		no		1	0	0	0	1
P2RX4	5025	no						ARUK	no		1	0	0	0	1
P2RX7	5027	no						ARUK	no		1	0	0	0	1
P2RY12	64805	no					AGORA	ARUK	no		1	0	0	0	1
P2RY13	53829	no					AGORA		no		1	0	0	0	1
P2RY6	5031	no						ARUK	no		1	0	0	0	1
P4HB	5034	no						ARUK	no		1	0	0	0	1
PADI2	11240	no					AGORA		no		1	0	0	0	1
PAK1	5058	no				harmonizome	AGORA		no		1	0	0	0	1
PAK2	5062	no						ARUK	no		1	0	0	0	1
PARK7	11315	no				harmonizome			no		1	0	0	0	1
PARP9	83666	no					AGORA		no		1	0	0	0	1
PECAM1	5175	no						ARUK	no		1	0	0	0	1
PELI1	57162	no						ARUK	no		1	0	0	0	1
PGM2L1	283209	no					AGORA		no		1	0	0	0	1
PICALM	8301	yes				harmonizome	AGORA	ARUK	no	GWAS_chromatin_microglia	1	0	1	0.5	2.5
PIK3C3	5289	no			KEGG_AD_PATHWAY				no		1	0	0	0	1
PIK3CA	5290	no			KEGG_AD_PATHWAY		AGORA		no		1	0	0	0	1
PIK3R4	30849	no			KEGG_AD_PATHWAY				no		1	0	0	0	1
PILRA	29992	yes							no	GWAS_chromatin_microglia	0	0	1	0	1
PLA2G4A	5321	no				harmonizome			no		1	0	0	0	1
PLAUR	5329	no						ARUK	no		1	0	0	0	1
PLCB1	23236	no					AGORA		no		1	0	0	0	1
PLCB2	5330	no			KEGG_AD_PATHWAY				no		1	0	0	0	1
PLCG2	5336	yes					AGORA		no		1	0	1	0.5	2.5
PLD4	122618	no					AGORA		no		1	0	0	0	1
PLEC	5339	no					AGORA		no		1	0	0	0	1
PLEKHA7	144100	no						ARUK	no		1	0	0	0	1
PLP1	5354						AGORA		no		1	0	0	0	1
PLTP	5360	no						ARUK	no		1	0	0	0	1
PLXNA1	5361	no					AGORA		no		1	0	0	0	1
POLG	5428	no				harmonizome			no		1	0	0	0	1
PON2	5445	no				harmonizome			no		1	0	0	0	1
POU2F2	5452	no						ARUK	no		1	0	0	0	1
PPARA	5465	no					AGORA	ARUK	no		1	0	0	0	1
PPARD	5467	no						ARUK	no		1	0	0	0	1
PPARG	5468	no				harmonizome		ARUK	no		1	0	0	0	1
PPP1CA	5499	no						ARUK	no		1	0	0	0	1
PPP1CC	5501	no					AGORA		no		1	0	0	0	1
PPP1R18	170954	no					AGORA		no		1	0	0	0	1
PPP2R2B	5521	no				harmonizome			no		1	0	0	0	1
PPP3CA	5530	no			KEGG_AD_PATHWAY		AGORA	ARUK	no		1	0	0	0	1
PPP3CA	5530	no			KEGG_AD_PATHWAY		AGORA	ARUK	no		1	0	0	0	1
PRDM1	639	no						ARUK	no		1	0	0	0	1
PRDM10	56980	no						ARUK	no		1	0	0	0	1
PRDM2	7799	no						ARUK	no		1	0	0	0	1
PRDX1	5052	no				harmonizome	AGORA		no		1	0	0	0	1
PREX1	57580	no					AGORA		no		1	0	0	0	1
PRKAA1	5562	no						ARUK	no		1	0	0	0	1
PRKCA	5578	no						ARUK	no		1	0	0	0	1
PRKCD	5580	no				harmonizome			no		1	0	0	0	1
PRNP	5621	no				harmonizome		ARUK	no		1	0	0	0	1
PSAP	5660	no					AGORA		no		1	0	0	0	1
PSEN1	5663	no			KEGG_AD_PATHWAY	harmonizome		ARUK	no		1	0	0	0	1
PSEN1	5663	no			KEGG_AD_PATHWAY	harmonizome		ARUK	no		1	0	0	0	1
PSEN1	5663	no			KEGG_AD_PATHWAY	harmonizome		ARUK	no		1	0	0	0	1
PSMA1	5682	no			KEGG_AD_PATHWAY				no		1	0	0	0	1
PSMD1	5707	no						ARUK	no		1	0	0	0	1
PTEN	5728	no						ARUK	no		1	0	0	0	1
PTGES3	10728	no				harmonizome			no		1	0	0	0	1
PTK2	5747	no						ARUK	no		1	0	0	0	1
PTK2B	2185	yes	GWAS_pathway					ARUK	no	GWAS_chromatin_microglia	1	0	1	0.5	2.5
PTPN11	5781	no						ARUK	no		1	0	0	0	1
PTPRC	5788	no						ARUK	no		1	0	0	0	1
PTPRG	5793	no							yes		0	1	0	0	1
PTPRJ	5795	no						ARUK	no		1	0	0	0	1
PTTG1IP	754	no					AGORA		no		1	0	0	0	1
PXN	5829	no						ARUK	no		1	0	0	0	1
PYCARD	29108	no						ARUK	no		1	0	0	0	1
PZP	5858	no				harmonizome			no		1	0	0	0	1
RAB11A	8766	no						ARUK	no		1	0	0	0	1
RAB21	23011	no					AGORA		no		1	0	0	0	1
RAB27A	5873	no				harmonizome			no		1	0	0	0	1
RAB27B	5874	no					AGORA		no		1	0	0	0	1
RAB29	8934	no				harmonizome			no		1	0	0	0	1
RAB5A	5868	no						ARUK	no		1	0	0	0	1
RAB6A	5870	no				harmonizome			no		1	0	0	0	1
RAB7A	7879	no				harmonizome			no		1	0	0	0	1
RAB8B	51762	yes							no	GWAS_chromatin_microglia	0	0	1	0	1
RABEP1	9135	yes					AGORA		no	GWAS_chromatin_microglia	1	0	1	0.5	2.5
RABGAP1L	9910	no				harmonizome			yes		1	1	0	0.5	2.5
RAC1	5879	no						ARUK	no		1	0	0	0	1
RAD51B	5890	no							yes		0	1	0	0	1
RAMP1	10267	no						ARUK	no		1	0	0	0	1
RANBP9	10048	no				harmonizome		ARUK	no		1	0	0	0	1
RAP1B	5908	no						ARUK	no		1	0	0	0	1
RB1	5925	no						ARUK	no		1	0	0	0	1
RB1CC1	9821	no			KEGG_AD_PATHWAY				no		1	0	0	0	1
RELB	5971	yes	GWAS_pathway					ARUK	no	GWAS_chromatin_microglia	1	0	1	0.5	2.5
RFX3	5991	no						ARUK	no		1	0	0	0	1
RFX7	64864	no						ARUK	no		1	0	0	0	1
RHBDF2	79651	no				harmonizome			no		1	0	0	0	1
RHOA	387	no						ARUK	no		1	0	0	0	1
RICTOR	253260	no						ARUK	no		1	0	0	0	1
RIN3	79890	no					AGORA	ARUK	no		1	0	0	0	1
RIPK1	8737	no						ARUK	no		1	0	0	0	1
RNF149	284996	no							yes		0	1	0	0	1
RNF4	6047	no						ARUK	no		1	0	0	0	1
ROBO1	6091	no					AGORA		no		1	0	0	0	1
ROCK1	6093	no						ARUK	no		1	0	0	0	1
ROCK2	9475	no						ARUK	no		1	0	0	0	1
RORA	6095	no							yes		0	1	0	0	1
RPL18A	6142	no							yes		0	1	0	0	1
RPL7A	6130	no							yes		0	1	0	0	1
RPLP1	6176	no							yes		0	1	0	0	1
RPS19	6223	no							yes		0	1	0	0	1
RPS2	6187	no							yes		0	1	0	0	1
RPS28	6234	no							yes		0	1	0	0	1
RPS3A	6189	no				harmonizome			no		1	0	0	0	1
RPS6KA2	6196	no					AGORA		no		1	0	0	0	1
RPS6KA3	6197							ARUK	no		1	0	0	0	1
RREB1	6239	no					AGORA		no		1	0	0	0	1
RTN1	6252	no					AGORA		no		1	0	0	0	1
RTN3	10313	no			KEGG_AD_PATHWAY		AGORA		no		1	0	0	0	1
RTN4	57142	no				harmonizome	AGORA		no		1	0	0	0	1
RUFY3	22902	no					AGORA		no		1	0	0	0	1
RUNX2	860	no						ARUK	no		1	0	0	0	1
RUNX3	864	no						ARUK	no		1	0	0	0	1
S100A4	6275	no					AGORA		no		1	0	0	0	1
S100A6	6277	no					AGORA		no		1	0	0	0	1
SAMD12	401474	no						ARUK	no		1	0	0	0	1
SAMD9L	219285	no							yes		0	1	0	0	1
SAT1	6303								yes		0	1	0	0	1
SCARB1	949	yes						ARUK	no		1	0	1	0.5	2.5
SCARB2	950	no						ARUK	no		1	0	0	0	1
SCIMP	388325	yes							no	GWAS_chromatin_microglia	0	0	1	0	1
SERPINI1	5274	no				harmonizome		ARUK	no		1	0	0	0	1
SGPL1	8879	no					AGORA		no		1	0	0	0	1
SGPP1	81537	no					AGORA		no		1	0	0	0	1
SH2B3	10019	no						ARUK	no		1	0	0	0	1
SIGLEC1	6614	no					AGORA		no		1	0	0	0	1
SIGLEC8	27181	no					AGORA		no		1	0	0	0	1
SIGLEC9	27180	no					AGORA		no		1	0	0	0	1
SIPA1	6494	no					AGORA		no		1	0	0	0	1
SIRPA	140885	no						ARUK	no		1	0	0	0	1
SIRT5	23408	no				harmonizome			no		1	0	0	0	1
SKAP1	8631	no						ARUK	no		1	0	0	0	1
SLC12A6	9990	no						ARUK	no		1	0	0	0	1
SLC15A2	6565	no						ARUK	no		1	0	0	0	1
SLC16A10	117247	no						ARUK	no		1	0	0	0	1
SLC16A3	9123	no						ARUK	no		1	0	0	0	1
SLC16A7	9194	no						ARUK	no		1	0	0	0	1
SLC1A3	6507	no						ARUK	no		1	0	0	0	1
SLC1A5	6510	no						ARUK	yes		1	1	0	0.5	2.5
SLC22A23	63027	no					AGORA		no		1	0	0	0	1
SLC24A3	57419	no						ARUK	no		1	0	0	0	1
SLC25A45	283130	no					AGORA		no		1	0	0	0	1
SLC27A1	376497	no						ARUK	no		1	0	0	0	1
SLC27A4	10999	no						ARUK	no		1	0	0	0	1
SLC2A13	114134	no						ARUK	no		1	0	0	0	1
SLC2A3	6515	no				harmonizome		ARUK	no		1	0	0	0	1
SLC38A1	81539	no						ARUK	no		1	0	0	0	1
SLC38A2	54407	no					AGORA	ARUK	no		1	0	0	0	1
SLC40A1	30061	no						ARUK	no		1	0	0	0	1
SLC43A2	124935	no						ARUK	no		1	0	0	0	1
SLC44A1	23446	no						ARUK	no		1	0	0	0	1
SLC44A2	57153	no						ARUK	no		1	0	0	0	1
SLC47A1	55244	no						ARUK	no		1	0	0	0	1
SLC4A7	9497	no						ARUK	no		1	0	0	0	1
SLC4A8	9498	no						ARUK	no		1	0	0	0	1
SLC6A6	6533	no						ARUK	no		1	0	0	0	1
SLC7A1	6541	no						ARUK	no		1	0	0	0	1
SLC7A6	9057	no						ARUK	no		1	0	0	0	1
SLC8A1	6546	no				harmonizome		ARUK	no		1	0	0	0	1
SLCO2B1	11309	no						ARUK	no		1	0	0	0	1
SLCO3A1	28232	no						ARUK	no		1	0	0	0	1
SLIT2	9353	no					AGORA		no		1	0	0	0	1
SLTM	79811	yes							no	GWAS_chromatin_microglia	0	0	1	0	1
SMAD2	4087	no						ARUK	no		1	0	0	0	1
SMAD3	4088	no						ARUK	no		1	0	0	0	1
SMAD5	4090	no						ARUK	no		1	0	0	0	1
SNAI3	333929	no						ARUK	no		1	0	0	0	1
SNAP25	6616	no					AGORA	ARUK	no		1	0	0	0	1
SNAPC1	6617	no						ARUK	no		1	0	0	0	1
SNAPC3	6619	no						ARUK	no		1	0	0	0	1
SNCA	6622	no			KEGG_AD_PATHWAY	harmonizome	AGORA	ARUK	yes		1	1	0	0.5	2.5
SNX6	58533	no						ARUK	no		1	0	0	0	1
SOD1	6647	no				harmonizome			no		1	0	0	0	1
SORL1	6653	yes				harmonizome		ARUK	no	GWAS_chromatin_microglia	1	0	1	0.5	2.5
SP3	6670	no						ARUK	no		1	0	0	0	1
SPAST	6683	no						ARUK	no		1	0	0	0	1
SPG7	6687	no					AGORA		no		1	0	0	0	1
SPI1	6688	yes					AGORA	ARUK	no	GWAS_chromatin_microglia	1	0	1	0.5	2.5
SPON1	10418	no				harmonizome			no		1	0	0	0	1
SPP1	6696	no						ARUK	yes		1	1	0	0.5	2.5
SPRED1	161742	no						ARUK	no		1	0	0	0	1
SPTLC3	55304	no					AGORA		no		1	0	0	0	1
SQSTM1	8878	yes				harmonizome		ARUK	no		1	0	1	0.5	2.5
SREBF1	6720	no					AGORA	ARUK	no		1	0	0	0	1
SREBF2	6721	no					AGORA	ARUK	no		1	0	0	0	1
SREK1	140890	no				harmonizome			no		1	0	0	0	1
SREK1IP1	285672	no				harmonizome			no		1	0	0	0	1
SRSF2	6427	no					AGORA	ARUK	no		1	0	0	0	1
STAT3	6774	no					AGORA	ARUK	no		1	0	0	0	1
STAU1	6780	no					AGORA		no		1	0	0	0	1
STT3B	201595	no						ARUK	no		1	0	0	0	1
SUZ12	23512	no						ARUK	no		1	0	0	0	1
SYK	6850	no					AGORA	ARUK	no		1	0	0	0	1
SYT1	6857	no					AGORA	ARUK	no		1	0	0	0	1
SYTL3	94120	no							yes		0	1	0	0	1
TAB2	23118	no						ARUK	no		1	0	0	0	1
TAF1	6872							ARUK	no		1	0	0	0	1
TAF2	6873	no						ARUK	no		1	0	0	0	1
TAF3	83860	no						ARUK	no		1	0	0	0	1
TAOK1	57551	no						ARUK	no		1	0	0	0	1
TBK1	29110	no						ARUK	no		1	0	0	0	1
TCERG1	10915	no						ARUK	no		1	0	0	0	1
TCF12	6938	no						ARUK	no		1	0	0	0	1
TCF20	6942	no						ARUK	no		1	0	0	0	1
TCF4	6925	no						ARUK	no		1	0	0	0	1
TEAD1	7003	yes						ARUK	no		1	0	1	0.5	2.5
TFCP2	7024	no				harmonizome		ARUK	no		1	0	0	0	1
TFEB	7942	no						ARUK	no		1	0	0	0	1
TFEC	22797	no						ARUK	no		1	0	0	0	1
TFRC	7037	no						ARUK	no		1	0	0	0	1
TGFB1	7040	no				harmonizome	AGORA	ARUK	no		1	0	0	0	1
TGFBR1	7046	no						ARUK	no		1	0	0	0	1
TGFBR2	7048	no					AGORA		no		1	0	0	0	1
THRB	7068	no						ARUK	no		1	0	0	0	1
TJP1	7082	no						ARUK	no		1	0	0	0	1
TLN1	7094	no					AGORA	ARUK	no		1	0	0	0	1
TLR1	7096	no					AGORA	ARUK	no		1	0	0	0	1
TLR2	7097	no				harmonizome	AGORA	ARUK	no		1	0	0	0	1
TLR5	7100	no					AGORA		no		1	0	0	0	1
TMBIM1	64114	no					AGORA		no		1	0	0	0	1
TMBIM6	7009	no							yes		0	1	0	0	1
TMED10	10972	no				harmonizome			no		1	0	0	0	1
TMEM119	338773	no						ARUK	no		1	0	0	0	1
TMEM259	91304	yes		GWAS_emagma					no		0	0	1	0	1
TMF1	7110	no						ARUK	no		1	0	0	0	1
TMPO	7112	no					AGORA		no		1	0	0	0	1
TNFRSF1A	7132	no			KEGG_AD_PATHWAY	harmonizome	AGORA	ARUK	no		1	0	0	0	1
TNFRSF1B	7133	no				harmonizome		ARUK	yes		1	1	0	0.5	2.5
TNFSF10	8743	no				harmonizome			no		1	0	0	0	1
TPI1	7167	no				harmonizome			no		1	0	0	0	1
TPST1	8460	no					AGORA		no		1	0	0	0	1
TREM2	54209	yes	GWAS_pathway			harmonizome	AGORA	ARUK	no	GWAS_chromatin_microglia	1	0	1	0.5	2.5
TRERF1	55809	no						ARUK	no		1	0	0	0	1
TRIM13	10206	no						ARUK	no		1	0	0	0	1
TRIM14	9830	no						ARUK	no		1	0	0	0	1
TRIM22	10346	no						ARUK	no		1	0	0	0	1
TRIM25	7706	no						ARUK	no		1	0	0	0	1
TRIM37	4591	no						ARUK	no		1	0	0	0	1
TRIM38	10475	no						ARUK	no		1	0	0	0	1
TRIM4	89122	no		GWAS_emagma					no		0	0	1	0	1
TRIM5	85363	no						ARUK	no		1	0	0	0	1
TRIOBP	11078	no					AGORA		no		1	0	0	0	1
TRIP11	9321	no							no	GWAS_chromatin_microglia	0	0	1	0	1
TRPC1	7220	no						ARUK	no		1	0	0	0	1
TRPM7	54822	no				harmonizome			no		1	0	0	0	1
TSPAN14	81619	yes	GWAS_pathway						no		0	0	1	0	1
TTBK2	146057	no						ARUK	no		1	0	0	0	1
TYROBP	7305	no					AGORA	ARUK	no		1	0	0	0	1
UBE2I	7329	no						ARUK	no		1	0	0	0	1
UBE2N	7334	yes	GWAS_pathway						no		0	0	1	0	1
UBQLN1	29979	no				harmonizome			no		1	0	0	0	1
UGCG	7357	no				harmonizome			no		1	0	0	0	1
UHRF2	115426	no						ARUK	no		1	0	0	0	1
UNC5C	8633	no				harmonizome	AGORA		no		1	0	0	0	1
USP22	23326	no						ARUK	no		1	0	0	0	1
USP6NL	9712	yes							no	GWAS_chromatin_microglia	0	0	1	0	1
VCAN	1462	no					AGORA		no		1	0	0	0	1
VCL	7414	no						ARUK	no		1	0	0	0	1
VCP	7415	no					AGORA		no		1	0	0	0	1
VSIG4	11326								yes		0	1	0	0	1
WDFY4	57705	no					AGORA		no		1	0	0	0	1
WDR1	9948	no					AGORA		no		1	0	0	0	1
WDR7	23335	no					AGORA		no		1	0	0	0	1
WIPI2	26100	yes			KEGG_AD_PATHWAY				no		1	0	1	0.5	2.5
WNK1	65125	no						ARUK	no		1	0	0	0	1
WNT5A	7474	no						ARUK	no		1	0	0	0	1
XBP1	7494	no			KEGG_AD_PATHWAY			ARUK	no		1	0	0	0	1
XBP1	7494	no			KEGG_AD_PATHWAY			ARUK	no		1	0	0	0	1
YBX1	4904	no						ARUK	no		1	0	0	0	1
YWHAZ	7534	no				harmonizome		ARUK	no		1	0	0	0	1
YY1	7528	no						ARUK	no		1	0	0	0	1
ZBTB16	7704	no					AGORA		no		1	0	0	0	1
ZBTB20	26137	no						ARUK	no		1	0	0	0	1
ZC3HAV1	56829	no							yes		0	1	0	0	1
ZFHX3	463	no						ARUK	no		1	0	0	0	1
ZNF276	92822	no						ARUK	no		1	0	0	0	1
ZNF385D	79750	no						ARUK	no		1	0	0	0	1
ZNF609	23060	no						ARUK	no		1	0	0	0	1
ZNF618	114991	no						ARUK	no		1	0	0	0	1
ZNF644	84146	no						ARUK	no		1	0	0	0	1
ZNF76	7629	no						ARUK	no		1	0	0	0	1
ZSCAN5A	79149	no						ARUK	no		1	0	0	0	1

## Sheet: Oli
SYMBOL	ENTREZID	GWAS_significant	GWAS_pathway	GWAS_emagma	KEGG	harmonizome	AGORA	ARUK	Mathys_sig	GWAS_chromatin	LiteratureScore	ExpressionScore	GeneticsScore	DiversificationScore	DiseaseScore
ABCA1	19	no				harmonizome		ARUK	no		1	0	0	0	1
ABCA2	20	no				harmonizome		ARUK	no		1	0	0	0	1
ABCA3	21	no						ARUK	no		1	0	0	0	1
ABCA6	23460	no						ARUK	no		1	0	0	0	1
ABCB1	5243	no				harmonizome		ARUK	no		1	0	0	0	1
ABCC1	4363	no						ARUK	no		1	0	0	0	1
ABCC4	10257	no				harmonizome		ARUK	no		1	0	0	0	1
ABCC5	10057	no						ARUK	no		1	0	0	0	1
ABCG1	9619	no						ARUK	no		1	0	0	0	1
ABI1	10006	no						ARUK	no		1	0	0	0	1
ABI2	10152	no						ARUK	no		1	0	0	0	1
ABL1	25	no				harmonizome		ARUK	no		1	0	0	0	1
ABL2	27	no						ARUK	no		1	0	0	0	1
ACAT1	38	no						ARUK	no		1	0	0	0	1
ACO1	48	no				harmonizome			no		1	0	0	0	1
ACO2	50	no					AGORA		no		1	0	0	0	1
ACSL1	2180	no					AGORA	ARUK	no		1	0	0	0	1
ACTB	60	yes	GWAS_pathway					ARUK	no		1	0	1	0.5	2.5
ACTG1	71	no						ARUK	no		1	0	0	0	1
ACTN2	88	no					AGORA		no		1	0	0	0	1
ACVR1	90	no						ARUK	no		1	0	0	0	1
ADAM10	102	yes	GWAS_pathway		KEGG_AD_PATHWAY	harmonizome		ARUK	no	GWAS_chromatin_oligo	1	0	1	0.5	2.5
ADAM17	6868	no						ARUK	no		1	0	0	0	1
ADAM19	8728	no						ARUK	no		1	0	0	0	1
ADAM9	8754	no				harmonizome	AGORA	ARUK	no		1	0	0	0	1
ADAMTS4	9507	yes					AGORA		no		1	0	1	0.5	2.5
ADNP	23394	no						ARUK	no		1	0	0	0	1
AGO2	27161	no						ARUK	no		1	0	0	0	1
AGPAT4	56895	no							yes		0	1	0	0	1
AIFM1	9131					harmonizome	AGORA		no		1	0	0	0	1
AK1	203	no					AGORA		no		1	0	0	0	1
AKT1	207	no			KEGG_AD_PATHWAY	harmonizome	AGORA	ARUK	no		1	0	0	0	1
ALK	238	no					AGORA		no		1	0	0	0	1
AMBRA1	55626	no			KEGG_AD_PATHWAY				no		1	0	0	0	1
ANGPT1	284	no						ARUK	no		1	0	0	0	1
ANGPTL4	51129	no						ARUK	no		1	0	0	0	1
ANK3	288	no						ARUK	no		1	0	0	0	1
ANKS1B	56899	no					AGORA		no		1	0	0	0	1
ANLN	54443	no							yes		0	1	0	0	1
ANO6	196527	no					AGORA		no		1	0	0	0	1
ANP32B	10541	no					AGORA		no		1	0	0	0	1
ANXA4	307	no				harmonizome			no		1	0	0	0	1
ANXA5	308	no					AGORA		no		1	0	0	0	1
AP2A1	160	no					AGORA	ARUK	no		1	0	0	0	1
AP2A2	161	yes	GWAS_pathway					ARUK	no		1	0	1	0.5	2.5
AP2B1	163	no					AGORA	ARUK	no		1	0	0	0	1
AP2S1	1175	no						ARUK	no		1	0	0	0	1
AP3B2	8120	no					AGORA		no		1	0	0	0	1
AP3D1	8943	no					AGORA		no		1	0	0	0	1
APAF1	317	no			KEGG_AD_PATHWAY				no		1	0	0	0	1
APBA1	320	no				harmonizome			no		1	0	0	0	1
APBB1	322	no			KEGG_AD_PATHWAY			ARUK	no		1	0	0	0	1
APBB2	323	no				harmonizome		ARUK	no		1	0	0	0	1
APBB3	10307	no						ARUK	no		1	0	0	0	1
APC	324	no			KEGG_AD_PATHWAY				no		1	0	0	0	1
APEX1	328	no						ARUK	no		1	0	0	0	1
APH1A	51107	no			KEGG_AD_PATHWAY	harmonizome		ARUK	no		1	0	0	0	1
APH1B	83464	yes						ARUK	no	GWAS_chromatin_oligo	1	0	1	0.5	2.5
APLP1	333	no						ARUK	no		1	0	0	0	1
APLP2	334	no				harmonizome			no		1	0	0	0	1
APOD	347	no				harmonizome	AGORA		no		1	0	0	0	1
APOE	348	yes	GWAS_pathway		KEGG_AD_PATHWAY	harmonizome	AGORA	ARUK	no	GWAS_chromatin_oligo	1	0	1	0.5	2.5
APP	351	no			KEGG_AD_PATHWAY	harmonizome		ARUK	no		1	0	0	0	1
ARF6	382	no						ARUK	no		1	0	0	0	1
ARHGAP26	23092	no					AGORA		no		1	0	0	0	1
ARHGAP35	2909	no						ARUK	no		1	0	0	0	1
ARNT2	9915	no						ARUK	no		1	0	0	0	1
ARSI	340075	no							yes		0	1	0	0	1
ASCC2	84164	no							yes		0	1	0	0	1
ATCAY	85300	no					AGORA		no		1	0	0	0	1
ATF2	1386	no				harmonizome		ARUK	no		1	0	0	0	1
ATF3	467	no						ARUK	no		1	0	0	0	1
ATF4	468	no			KEGG_AD_PATHWAY	harmonizome		ARUK	yes		1	1	0	0.5	2.5
ATF6	22926	no			KEGG_AD_PATHWAY			ARUK	no		1	0	0	0	1
ATF6B	1388	no						ARUK	no		1	0	0	0	1
ATG101	60673	no			KEGG_AD_PATHWAY				no		1	0	0	0	1
ATG13	9776	no			KEGG_AD_PATHWAY				no		1	0	0	0	1
ATG14	22863	no			KEGG_AD_PATHWAY				yes		1	1	0	0.5	2.5
ATG2A	23130	no			KEGG_AD_PATHWAY				no		1	0	0	0	1
ATM	472	no						ARUK	no		1	0	0	0	1
ATMIN	23300	no						ARUK	no		1	0	0	0	1
ATP1A1	476	no						ARUK	no		1	0	0	0	1
ATP1B1	481	no					AGORA	ARUK	no		1	0	0	0	1
ATP1B3	483	no						ARUK	no		1	0	0	0	1
ATP2A2	488	no					AGORA	ARUK	no		1	0	0	0	1
ATP2B1	490	no				harmonizome	AGORA		no		1	0	0	0	1
ATP2B2	491	no					AGORA		no		1	0	0	0	1
ATP2B4	493	no						ARUK	no		1	0	0	0	1
ATP2C1	27032	no				harmonizome			no		1	0	0	0	1
ATP6V0A1	535	no					AGORA		no		1	0	0	0	1
ATP6V0D1	9114	no					AGORA		no		1	0	0	0	1
ATP6V1A	523	no					AGORA		no		1	0	0	0	1
ATP6V1B2	526	no					AGORA		no		1	0	0	0	1
ATP6V1E1	529	no					AGORA		no		1	0	0	0	1
ATP6V1H	51606	no					AGORA		no		1	0	0	0	1
ATP8A1	10396	no						ARUK	no		1	0	0	0	1
ATP9A	10079	no						ARUK	no		1	0	0	0	1
ATR	545	no						ARUK	no		1	0	0	0	1
AUP1	550	no							yes		0	1	0	0	1
B2M	567	no						ARUK	no		1	0	0	0	1
BACE1	23621	no			KEGG_AD_PATHWAY	harmonizome		ARUK	no		1	0	0	0	1
BACE2	25825	no				harmonizome			no		1	0	0	0	1
BACH2	60468	no						ARUK	no		1	0	0	0	1
BAD	572	no			KEGG_AD_PATHWAY				no		1	0	0	0	1
BAG1	573	no						ARUK	no		1	0	0	0	1
BAG4	9530	no					AGORA		no		1	0	0	0	1
BAG5	9529	no						ARUK	no		1	0	0	0	1
BAIAP2	10458	no					AGORA		no		1	0	0	0	1
BAMBI	25805	no						ARUK	no		1	0	0	0	1
BAX	581	no				harmonizome		ARUK	no		1	0	0	0	1
BBX	56987	no						ARUK	no		1	0	0	0	1
BCAS1	8537	no					AGORA		no		1	0	0	0	1
BCHE	590	no				harmonizome			no		1	0	0	0	1
BCL11A	53335	no						ARUK	no		1	0	0	0	1
BCL2	596	no				harmonizome	AGORA	ARUK	no		1	0	0	0	1
BCL6	604	no						ARUK	no		1	0	0	0	1
BCR	613	no				harmonizome			no		1	0	0	0	1
BECN1	8678	no			KEGG_AD_PATHWAY	harmonizome		ARUK	no		1	0	0	0	1
BEST1	7439	no						ARUK	no		1	0	0	0	1
BEX5	340542								yes		0	1	0	0	1
BHLHE41	79365	no						ARUK	no		1	0	0	0	1
BICD1	636	no						ARUK	no		1	0	0	0	1
BICD2	23299	no						ARUK	no		1	0	0	0	1
BIN1	274	yes				harmonizome	AGORA	ARUK	no	GWAS_chromatin_oligo	1	0	1	0.5	2.5
BLMH	642	no				harmonizome			no		1	0	0	0	1
BLVRA	644	no				harmonizome			no		1	0	0	0	1
BMPR2	659	no						ARUK	no		1	0	0	0	1
BRCA1	672	no				harmonizome			no		1	0	0	0	1
BRD8	10902	no						ARUK	no		1	0	0	0	1
BRK1	55845	no						ARUK	no		1	0	0	0	1
BRSK1	84446	no						ARUK	no		1	0	0	0	1
BRSK2	9024	no						ARUK	no		1	0	0	0	1
BSG	682	no						ARUK	no		1	0	0	0	1
BSN	8927	no					AGORA		no		1	0	0	0	1
BST1	683	no				harmonizome			no		1	0	0	0	1
C1S	716	yes	GWAS_pathway						no		0	0	1	0	1
CA2	760	no				harmonizome			yes		1	1	0	0.5	2.5
CACNA1A	773	no						ARUK	no		1	0	0	0	1
CACNA1B	774	no						ARUK	no		1	0	0	0	1
CACNA1C	775	no			KEGG_AD_PATHWAY				no		1	0	0	0	1
CACNA2D1	781	no						ARUK	no		1	0	0	0	1
CACNB2	783	no				harmonizome			no		1	0	0	0	1
CACNB4	785	no					AGORA		no		1	0	0	0	1
CADPS	8618	no					AGORA		no		1	0	0	0	1
CALM1	801	no			KEGG_AD_PATHWAY	harmonizome			no		1	0	0	0	1
CALY	50632	no							yes		0	1	0	0	1
CAMK2D	817	no							yes		0	1	0	0	1
CAMKK2	10645	no					AGORA		no		1	0	0	0	1
CAMTA2	23125	yes						ARUK	no		1	0	1	0.5	2.5
CAPN2	824	no					AGORA		no		1	0	0	0	1
CARNS1	57571	no							yes		0	1	0	0	1
CASP3	836	no			KEGG_AD_PATHWAY				no		1	0	0	0	1
CASP3	836	no			KEGG_AD_PATHWAY				no		1	0	0	0	1
CASP6	839	no				harmonizome			no		1	0	0	0	1
CASP8AP2	9994	no						ARUK	no		1	0	0	0	1
CASP9	842	no			KEGG_AD_PATHWAY				no		1	0	0	0	1
CASS4	57091	yes						ARUK	no		1	0	1	0.5	2.5
CAST	831	no						ARUK	no		1	0	0	0	1
CAV1	857	no				harmonizome		ARUK	no		1	0	0	0	1
CBL	867	no					AGORA		no		1	0	0	0	1
CBX3	11335	yes						ARUK	no		1	0	1	0.5	2.5
CCDC102B	79839	no							yes		0	1	0	0	1
CCDC82	79780	no							yes		0	1	0	0	1
CCNH	902	no						ARUK	no		1	0	0	0	1
CCP110	9738	no							yes		0	1	0	0	1
CCT6B	10693	no					AGORA		no		1	0	0	0	1
CD200	4345	no						ARUK	no		1	0	0	0	1
CD22	933	no						ARUK	no		1	0	0	0	1
CD2AP	23607	yes						ARUK	no	GWAS_chromatin_oligo	1	0	1	0.5	2.5
CD36	948	no						ARUK	no		1	0	0	0	1
CD47	961	no						ARUK	no		1	0	0	0	1
CD63	967	no						ARUK	yes		1	1	0	0.5	2.5
CD81	975	no						ARUK	no		1	0	0	0	1
CD9	928	no						ARUK	no		1	0	0	0	1
CDC42	998	no						ARUK	no		1	0	0	0	1
CDH1	999	no						ARUK	no		1	0	0	0	1
CDH2	1000	no				harmonizome			no		1	0	0	0	1
CDK11B	984	no				harmonizome			no		1	0	0	0	1
CDK18	5129	no					AGORA		no		1	0	0	0	1
CDK5R1	8851	no			KEGG_AD_PATHWAY	harmonizome		ARUK	no		1	0	0	0	1
CDK5R1	8851	no			KEGG_AD_PATHWAY	harmonizome		ARUK	no		1	0	0	0	1
CDK5RAP1	51654	no						ARUK	no		1	0	0	0	1
CDK5RAP2	55755	no				harmonizome			no		1	0	0	0	1
CDK7	1022	no						ARUK	no		1	0	0	0	1
CDKN1B	1027	no							yes		0	1	0	0	1
CDYL	9425	no					AGORA		no		1	0	0	0	1
CEBPZ	10153	no						ARUK	no		1	0	0	0	1
CELF1	10658	no						ARUK	no	GWAS_chromatin_oligo	1	0	0	0	1
CENPJ	55835	no				harmonizome			no		1	0	0	0	1
CEP97	79598	no							yes		0	1	0	0	1
CERCAM	51148	no					AGORA		no		1	0	0	0	1
CERS2	29956	no							yes		0	1	0	0	1
CES4A	283848	no							yes		0	1	0	0	1
CFL1	1072	no						ARUK	no		1	0	0	0	1
CFTR	1080	no						ARUK	no		1	0	0	0	1
CGGBP1	8545	no						ARUK	yes		1	1	0	0.5	2.5
CHADL	150356	no					AGORA		no		1	0	0	0	1
CHCHD3	54927	no					AGORA		no		1	0	0	0	1
CHD4	1108	no						ARUK	no		1	0	0	0	1
CHMP2A	27243	no						ARUK	no		1	0	0	0	1
CHN1	1123	no							yes		0	1	0	0	1
CHORDC1	26973	no							yes		0	1	0	0	1
CHRM3	1131	no						ARUK	no		1	0	0	0	1
CHRNA7	1139	no			KEGG_AD_PATHWAY	harmonizome		ARUK	no		1	0	0	0	1
CHST11	50515	no					AGORA		no		1	0	0	0	1
CHUK	1147	no			KEGG_AD_PATHWAY			ARUK	no		1	0	0	0	1
CIAPIN1	57019	no				harmonizome			no		1	0	0	0	1
CIRBP	1153	no					AGORA		yes		1	1	0	0.5	2.5
CISD1	55847	yes					AGORA		no		1	0	1	0.5	2.5
CKAP5	9793	no						ARUK	no		1	0	0	0	1
CLASRP	11129	yes							no	GWAS_chromatin_oligo	0	0	1	0	1
CLDN11	5010	no						ARUK	no		1	0	0	0	1
CLDN12	9069	no						ARUK	no		1	0	0	0	1
CLDND1	56650	no							yes		0	1	0	0	1
CLOCK	9575	no						ARUK	no		1	0	0	0	1
CLPTM1	1209	yes							no	GWAS_chromatin_oligo	0	0	1	0	1
CLTA	1211	no						ARUK	no		1	0	0	0	1
CLTB	1212	no						ARUK	no		1	0	0	0	1
CLTC	1213	no						ARUK	no		1	0	0	0	1
CLTCL1	8218	no						ARUK	no		1	0	0	0	1
CLU	1191	yes	GWAS_pathway			harmonizome	AGORA	ARUK	no	GWAS_chromatin_oligo	1	0	1	0.5	2.5
CNBP	7555	no						ARUK	no		1	0	0	0	1
CNP	1267	no				harmonizome	AGORA		no		1	0	0	0	1
CNTN5	53942	no				harmonizome			no		1	0	0	0	1
CNTNAP2	26047	no					AGORA		no		1	0	0	0	1
COL18A1	80781	no				harmonizome			no		1	0	0	0	1
COL25A1	84570	no				harmonizome	AGORA		no		1	0	0	0	1
COMMD6	170622	no							yes		0	1	0	0	1
COMT	1312	no				harmonizome			no		1	0	0	0	1
COX10	1352	no				harmonizome			no		1	0	0	0	1
COX15	1355	no						ARUK	no		1	0	0	0	1
COX4I1	1327	no			KEGG_AD_PATHWAY			ARUK	no		1	0	0	0	1
COX5B	1329	no					AGORA		no		1	0	0	0	1
COX6B1	1340	no					AGORA		no		1	0	0	0	1
CPQ	10404	no							yes		0	1	0	0	1
CPSF4	10898	no						ARUK	no		1	0	0	0	1
CR1	1378	yes	GWAS_pathway	GWAS_emagma		harmonizome	AGORA	ARUK	no		1	0	1	0.5	2.5
CREB1	1385	no				harmonizome		ARUK	no		1	0	0	0	1
CREB3	10488	no						ARUK	no		1	0	0	0	1
CREB5	9586	no						ARUK	no		1	0	0	0	1
CREBBP	1387	no						ARUK	no		1	0	0	0	1
CREM	1390	no						ARUK	no		1	0	0	0	1
CRHR1	1394	no					AGORA		no		1	0	0	0	1
CRIM1	51232	no						ARUK	no		1	0	0	0	1
CRKL	1399	no						ARUK	no		1	0	0	0	1
CRY2	1408	yes							no		0	0	1	0	1
CRYAB	1410	no						ARUK	no		1	0	0	0	1
CS	1431	no					AGORA		no		1	0	0	0	1
CSF1	1435	no			KEGG_AD_PATHWAY		AGORA	ARUK	no		1	0	0	0	1
CSGALNACT2	55454	no		GWAS_emagma					no		0	0	1	0	1
CSMD1	64478	no					AGORA		no		1	0	0	0	1
CSNK1A1	1452	no			KEGG_AD_PATHWAY				no		1	0	0	0	1
CSNK1D	1453	no				harmonizome			no		1	0	0	0	1
CSNK1E	1454	no			KEGG_AD_PATHWAY				no		1	0	0	0	1
CSNK2A1	1457	no			KEGG_AD_PATHWAY			ARUK	no		1	0	0	0	1
CSNK2A2	1459	no						ARUK	no		1	0	0	0	1
CSRP1	1465	no					AGORA		yes		1	1	0	0.5	2.5
CST3	1471	no				harmonizome		ARUK	no		1	0	0	0	1
CTBP1	1487	no						ARUK	no		1	0	0	0	1
CTBP2	1488	no						ARUK	no		1	0	0	0	1
CTCF	10664	no				harmonizome			no		1	0	0	0	1
CTNNA3	29119	no				harmonizome			no		1	0	0	0	1
CTNNB1	1499	no			KEGG_AD_PATHWAY			ARUK	no		1	0	0	0	1
CTNND1	1500	no						ARUK	no		1	0	0	0	1
CTSB	1508	no				harmonizome		ARUK	no		1	0	0	0	1
CTSL	1514	no						ARUK	no		1	0	0	0	1
CUX1	1523	no						ARUK	no		1	0	0	0	1
CUX2	23316	no						ARUK	no		1	0	0	0	1
CXCR4	7852	no						ARUK	no		1	0	0	0	1
CYC1	1537	no			KEGG_AD_PATHWAY				no		1	0	0	0	1
CYCS	54205	no			KEGG_AD_PATHWAY			ARUK	no		1	0	0	0	1
CYFIP1	23191	no						ARUK	no		1	0	0	0	1
CYFIP2	26999	no					AGORA		no		1	0	0	0	1
CYP27A1	1593	no					AGORA		no		1	0	0	0	1
CYP46A1	10858	no				harmonizome		ARUK	no		1	0	0	0	1
DAAM2	23500	no					AGORA		no		1	0	0	0	1
DAB1	1600	no				harmonizome			no		1	0	0	0	1
DAD1	1603	no						ARUK	no		1	0	0	0	1
DAP3	7818	no					AGORA		no		1	0	0	0	1
DAPK1	1612	no				harmonizome			no		1	0	0	0	1
DAPK2	23604	no							yes		0	1	0	0	1
DBI	1622	no					AGORA		yes		1	1	0	0.5	2.5
DBT	1629	no					AGORA		no		1	0	0	0	1
DCAF12	25853	no					AGORA		no		1	0	0	0	1
DCLK1	9201	no					AGORA		no		1	0	0	0	1
DCTN1	1639	no					AGORA	ARUK	no		1	0	0	0	1
DCTN2	10540	no						ARUK	no		1	0	0	0	1
DDIT3	1649	no			KEGG_AD_PATHWAY			ARUK	no		1	0	0	0	1
DDIT3	1649	no			KEGG_AD_PATHWAY			ARUK	no		1	0	0	0	1
DDIT4	54541	no				harmonizome			no		1	0	0	0	1
DDOST	1650	no						ARUK	no		1	0	0	0	1
DEK	7913	no							yes		0	1	0	0	1
DESI1	27351	no					AGORA		no		1	0	0	0	1
DHCR24	1718	no				harmonizome	AGORA		no		1	0	0	0	1
DHTKD1	55526	no					AGORA		no		1	0	0	0	1
DICER1	23405	no						ARUK	no		1	0	0	0	1
DIO2	1734	no						ARUK	no		1	0	0	0	1
DISC1	27185	no						ARUK	no		1	0	0	0	1
DLD	1738	no					AGORA		no		1	0	0	0	1
DLG2	1740	no					AGORA	ARUK	no		1	0	0	0	1
DLGAP1	9229	no					AGORA		yes		1	1	0	0.5	2.5
DMD	1756							ARUK	no		1	0	0	0	1
DMXL2	23312	no					AGORA		no		1	0	0	0	1
DNAJA4	55466	no						ARUK	no		1	0	0	0	1
DNAJB2	3300	no						ARUK	no		1	0	0	0	1
DNAJC6	9829	no					AGORA		no		1	0	0	0	1
DNM1	1759	no					AGORA		no		1	0	0	0	1
DNM1L	10059	no				harmonizome			no		1	0	0	0	1
DNM2	1785	no				harmonizome	AGORA		no		1	0	0	0	1
DNM3	26052	no					AGORA		no		1	0	0	0	1
DNMT3A	1788	no						ARUK	no		1	0	0	0	1
DOCK1	1793	no					AGORA		no		1	0	0	0	1
DOCK2	1794	no					AGORA		no		1	0	0	0	1
DOCK3	1795	no				harmonizome	AGORA		no		1	0	0	0	1
DOCK4	9732	no					AGORA		no		1	0	0	0	1
DPF1	8193	no						ARUK	no		1	0	0	0	1
DPF2	5977	no						ARUK	no		1	0	0	0	1
DPF3	8110	no							yes		0	1	0	0	1
DPH7	92715	no							yes		0	1	0	0	1
DPP10	57628	no					AGORA		no		1	0	0	0	1
DPP6	1804						AGORA		no		1	0	0	0	1
DPY30	84661	no					AGORA		no		1	0	0	0	1
DPYSL2	1808	no				harmonizome			yes		1	1	0	0.5	2.5
DR1	1810	no						ARUK	no		1	0	0	0	1
DRAP1	10589	no						ARUK	no		1	0	0	0	1
DROSHA	29102	no						ARUK	no		1	0	0	0	1
DUSP22	56940	no						ARUK	no		1	0	0	0	1
DVL1	1855	no			KEGG_AD_PATHWAY			ARUK	no		1	0	0	0	1
DVL2	1856	no						ARUK	no		1	0	0	0	1
DYNC1I1	1780	no					AGORA		no		1	0	0	0	1
DYNC2LI1	51626	no					AGORA		yes		1	1	0	0.5	2.5
DYRK1A	1859	no				harmonizome		ARUK	no		1	0	0	0	1
E2F4	1874	no						ARUK	no		1	0	0	0	1
EAF1	85403	no						ARUK	no		1	0	0	0	1
EAF2	55840	no						ARUK	no		1	0	0	0	1
ECE1	1889	no				harmonizome			no		1	0	0	0	1
EED	8726	no						ARUK	no	GWAS_chromatin_oligo	1	0	0	0	1
EEF1A1	1915	no							yes		0	1	0	0	1
EEF2	1938	no				harmonizome			no		1	0	0	0	1
EEF2K	29904	no				harmonizome			no		1	0	0	0	1
EFCAB13	124989	no		GWAS_emagma					no		0	0	1	0	1
EFNA1	1942	no					AGORA	ARUK	no		1	0	0	0	1
EFNB2	1948	no						ARUK	no		1	0	0	0	1
EGFR	1956	no						ARUK	no		1	0	0	0	1
EHMT1	79813	no						ARUK	no		1	0	0	0	1
EHMT2	10919	no						ARUK	no		1	0	0	0	1
EIF2AK2	5610	no			KEGG_AD_PATHWAY	harmonizome			no		1	0	0	0	1
EIF2AK3	9451	no			KEGG_AD_PATHWAY				no		1	0	0	0	1
EIF2S1	1965	no			KEGG_AD_PATHWAY	harmonizome		ARUK	no		1	0	0	0	1
EIF4E	1977	no				harmonizome			no		1	0	0	0	1
ELAVL1	1994	no						ARUK	no		1	0	0	0	1
ELF1	1997	no						ARUK	no		1	0	0	0	1
ELF2	1998	no						ARUK	no		1	0	0	0	1
ELK4	2005	no						ARUK	no		1	0	0	0	1
ELOVL6	79071	no							yes		0	1	0	0	1
EML1	2009	no							yes		0	1	0	0	1
ENC1	8507	no					AGORA		no		1	0	0	0	1
ENO1	2023	no				harmonizome	AGORA		no		1	0	0	0	1
EP300	2033	no						ARUK	no		1	0	0	0	1
EPB41L3	23136	no					AGORA		no		1	0	0	0	1
EPHA3	2042	no						ARUK	no		1	0	0	0	1
EPHA4	2043	no						ARUK	no		1	0	0	0	1
EPHA7	2045	no						ARUK	no		1	0	0	0	1
EPHB2	2048	no						ARUK	no		1	0	0	0	1
ERBB3	2065	no					AGORA		no		1	0	0	0	1
ERBB4	2066	no				harmonizome	AGORA		no		1	0	0	0	1
ERC2	26059	no					AGORA		no		1	0	0	0	1
ESR2	2100	no				harmonizome			no		1	0	0	0	1
ESRRA	2101	no						ARUK	no		1	0	0	0	1
ESRRG	2104	no					AGORA	ARUK	no		1	0	0	0	1
ETFA	2108	no					AGORA		no		1	0	0	0	1
ETV4	2118	no						ARUK	no		1	0	0	0	1
ETV5	2119	no						ARUK	no		1	0	0	0	1
EVA1C	59271	no							yes		0	1	0	0	1
EZH1	2145	no						ARUK	no		1	0	0	0	1
FA2H	79152	no					AGORA		no		1	0	0	0	1
FABP3	2170	no				harmonizome		ARUK	no		1	0	0	0	1
FABP5	2171	no						ARUK	no		1	0	0	0	1
FADS1	3992	no					AGORA		no		1	0	0	0	1
FADS2	9415	no					AGORA		no		1	0	0	0	1
FAM200B	285550	no							yes		0	1	0	0	1
FAN1	22909	no					AGORA		no		1	0	0	0	1
FANCC	2176	no							yes		0	1	0	0	1
FBXO44	93611	no							yes		0	1	0	0	1
FBXW7	55294	no					AGORA	ARUK	no		1	0	0	0	1
FERMT2	10979	yes						ARUK	no		1	0	1	0.5	2.5
FGF12	2257	no					AGORA		no		1	0	0	0	1
FGF14	2259	no					AGORA		no		1	0	0	0	1
FGF2	2247	no						ARUK	no		1	0	0	0	1
FIBP	9158	yes		GWAS_emagma			AGORA		no		1	0	1	0.5	2.5
FIS1	51024	no						ARUK	no		1	0	0	0	1
FIZ1	84922	no						ARUK	no		1	0	0	0	1
FKBP4	2288	no							yes		0	1	0	0	1
FKBP5	2289	no					AGORA		no		1	0	0	0	1
FLOT1	10211	no						ARUK	no		1	0	0	0	1
FLOT2	2319	no						ARUK	no		1	0	0	0	1
FNBP4	23360	yes							no	GWAS_chromatin_oligo	0	0	1	0	1
FOS	2353	no						ARUK	no		1	0	0	0	1
FOXJ2	55810	no						ARUK	no		1	0	0	0	1
FOXJ3	22887	no						ARUK	no		1	0	0	0	1
FOXK1	221937	no						ARUK	no		1	0	0	0	1
FOXN2	3344	no						ARUK	no		1	0	0	0	1
FOXO1	2308	no					AGORA		no		1	0	0	0	1
FOXO3	2309	no						ARUK	no		1	0	0	0	1
FOXP1	27086	no						ARUK	no		1	0	0	0	1
FRAT1	10023	no			KEGG_AD_PATHWAY				no		1	0	0	0	1
FRMPD4	9758						AGORA		no		1	0	0	0	1
FTO	79068	no				harmonizome			no		1	0	0	0	1
FYN	2534	no				harmonizome		ARUK	no		1	0	0	0	1
G3BP1	10146	no						ARUK	no		1	0	0	0	1
GAB1	2549	no						ARUK	no		1	0	0	0	1
GAB2	9846	no				harmonizome			no		1	0	0	0	1
GABARAPL1	23710	no					AGORA		no		1	0	0	0	1
GABBR1	2550	no				harmonizome		ARUK	no		1	0	0	0	1
GABBR2	9568	no						ARUK	no		1	0	0	0	1
GABPA	2551	no						ARUK	no		1	0	0	0	1
GABRA1	2554	no					AGORA		no		1	0	0	0	1
GABRG2	2566	no				harmonizome	AGORA		no		1	0	0	0	1
GABRG3	2567	no				harmonizome			no		1	0	0	0	1
GALNT15	117248	no							yes		0	1	0	0	1
GAP43	2596	no							yes		0	1	0	0	1
GAPDH	2597	no			KEGG_AD_PATHWAY	harmonizome	AGORA		no		1	0	0	0	1
GARNL3	84253	no							yes		0	1	0	0	1
GART	2618	no				harmonizome			no		1	0	0	0	1
GAS7	8522	no				harmonizome			no		1	0	0	0	1
GBA	2629	no				harmonizome		ARUK	no		1	0	0	0	1
GDAP1	54332	no					AGORA		no		1	0	0	0	1
GFAP	2670	no				harmonizome	AGORA		no		1	0	0	0	1
GGA3	23163	no						ARUK	no		1	0	0	0	1
GJA1	2697	no					AGORA	ARUK	no		1	0	0	0	1
GLI3	2737	no						ARUK	no		1	0	0	0	1
GMEB1	10691	no						ARUK	no		1	0	0	0	1
GMFB	2764	no				harmonizome			no		1	0	0	0	1
GMPR	2766	no					AGORA		no		1	0	0	0	1
GNAQ	2776	no			KEGG_AD_PATHWAY	harmonizome			no		1	0	0	0	1
GNB5	10681	no					AGORA		no		1	0	0	0	1
GNG3	2785	no							yes		0	1	0	0	1
GOLM1	51280	no				harmonizome			no		1	0	0	0	1
GPC5	2262	no							yes		0	1	0	0	1
GPC6	10082	no					AGORA		no		1	0	0	0	1
GPHN	10243	no				harmonizome			no		1	0	0	0	1
GPI	2821	no					AGORA		yes		1	1	0	0.5	2.5
GPIHBP1	338328	no						ARUK	no		1	0	0	0	1
GPM6A	2823	no							yes		0	1	0	0	1
GPM6B	2824						AGORA		no		1	0	0	0	1
GPR137B	7107	no							yes		0	1	0	0	1
GPR37	2861	no					AGORA		no		1	0	0	0	1
GPRC5B	51704	no							yes		0	1	0	0	1
GPS2	2874	no							yes		0	1	0	0	1
GREB1L	80000	no							yes		0	1	0	0	1
GREM1	26585	no						ARUK	no		1	0	0	0	1
GRIA2	2891	no				harmonizome	AGORA	ARUK	no		1	0	0	0	1
GRIA3	2892					harmonizome		ARUK	no		1	0	0	0	1
GRIA4	2893	no						ARUK	no		1	0	0	0	1
GRIK4	2900	no							yes		0	1	0	0	1
GRIN1	2902	no			KEGG_AD_PATHWAY			ARUK	no		1	0	0	0	1
GRIN2A	2903	no				harmonizome	AGORA	ARUK	no		1	0	0	0	1
GRM3	2913	no						ARUK	no		1	0	0	0	1
GRM5	2915	no						ARUK	no		1	0	0	0	1
GRM7	2917	no							yes		0	1	0	0	1
GRN	2896	no		GWAS_emagma		harmonizome		ARUK	no		1	0	1	0.5	2.5
GSK3B	2932	no			KEGG_AD_PATHWAY	harmonizome		ARUK	no		1	0	0	0	1
GSK3B	2932	no			KEGG_AD_PATHWAY	harmonizome		ARUK	no		1	0	0	0	1
GSK3B	2932	no			KEGG_AD_PATHWAY	harmonizome		ARUK	no		1	0	0	0	1
GSN	2934	no					AGORA		no		1	0	0	0	1
GSTK1	373156	no					AGORA		no		1	0	0	0	1
GSTO1	9446	no				harmonizome			no		1	0	0	0	1
GSTP1	2950	no							yes		0	1	0	0	1
GTF2A1	2957	no						ARUK	no		1	0	0	0	1
GTF2A2	2958	no						ARUK	no		1	0	0	0	1
GTF2B	2959	no						ARUK	no		1	0	0	0	1
GTF2E2	2961	no						ARUK	no		1	0	0	0	1
GTF2F2	2963	no						ARUK	no		1	0	0	0	1
GTF2H2	2966	no						ARUK	no		1	0	0	0	1
GTF2H3	2967	no						ARUK	no		1	0	0	0	1
GTF2I	2969	no						ARUK	no		1	0	0	0	1
GTF2IRD1	9569	no						ARUK	no		1	0	0	0	1
GTF2IRD2	84163	no						ARUK	no		1	0	0	0	1
GTF2IRD2B	389524	no						ARUK	no		1	0	0	0	1
GUCY1A2	2977	no							yes		0	1	0	0	1
HABP4	22927	no					AGORA		no		1	0	0	0	1
HACD1	9200	no				harmonizome			no		1	0	0	0	1
HDAC1	3065	no					AGORA	ARUK	no		1	0	0	0	1
HDAC3	8841	no						ARUK	no		1	0	0	0	1
HDAC6	10013					harmonizome		ARUK	no		1	0	0	0	1
HDAC9	9734	no						ARUK	no		1	0	0	0	1
HECW2	57520	no					AGORA		no		1	0	0	0	1
HES6	55502	no						ARUK	no		1	0	0	0	1
HEY2	23493	no						ARUK	yes		1	1	0	0.5	2.5
HFE	3077	no				harmonizome			no		1	0	0	0	1
HIF1A	3091	no						ARUK	no		1	0	0	0	1
HIF3A	64344	no						ARUK	no		1	0	0	0	1
HINFP	25988	no						ARUK	no		1	0	0	0	1
HIRA	7290	no						ARUK	no		1	0	0	0	1
HIVEP1	3096	no						ARUK	no		1	0	0	0	1
HLA-A	3105	no				harmonizome			no		1	0	0	0	1
HMBOX1	79618	no						ARUK	no		1	0	0	0	1
HMCES	56941	no				harmonizome			no		1	0	0	0	1
HMGA1	3159	no						ARUK	no		1	0	0	0	1
HMGB1	3146	no						ARUK	no		1	0	0	0	1
HMGCR	3156	no				harmonizome		ARUK	no		1	0	0	0	1
HNRNPA1	3178	no				harmonizome			no		1	0	0	0	1
HNRNPK	3190	no						ARUK	no		1	0	0	0	1
HNRNPM	4670	no					AGORA		no		1	0	0	0	1
HNRNPU	3192	no					AGORA		no		1	0	0	0	1
HOMER1	9456	no					AGORA		no		1	0	0	0	1
HOXD1	3231	no						ARUK	no		1	0	0	0	1
HP1BP3	50809	yes							yes		0	1	1	0.5	2.5
HPCAL1	3241	no				harmonizome			no		1	0	0	0	1
HRAS	3265	no			KEGG_AD_PATHWAY				no		1	0	0	0	1
HS3ST5	222537	no					AGORA		no		1	0	0	0	1
HSD17B10	3028				KEGG_AD_PATHWAY	harmonizome			no		1	0	0	0	1
HSF1	3297	no						ARUK	no		1	0	0	0	1
HSF2	3298	no						ARUK	no		1	0	0	0	1
HSF4	3299	no						ARUK	no		1	0	0	0	1
HSP90AA1	3320	no						ARUK	no		1	0	0	0	1
HSP90AB1	3326	no						ARUK	no		1	0	0	0	1
HSPA2	3306	no					AGORA		no		1	0	0	0	1
HSPA8	3312	no						ARUK	no		1	0	0	0	1
HSPB1	3315	no					AGORA	ARUK	no		1	0	0	0	1
HSPBP1	23640	no						ARUK	no		1	0	0	0	1
HSPG2	3339	no						ARUK	no		1	0	0	0	1
HTR4	3360	no				harmonizome			no		1	0	0	0	1
HTRA1	5654	no					AGORA		yes		1	1	0	0.5	2.5
HTT	3064	no						ARUK	no		1	0	0	0	1
ID2	3398	no						ARUK	no		1	0	0	0	1
ID3	3399	no						ARUK	no		1	0	0	0	1
IDE	3416	no			KEGG_AD_PATHWAY	harmonizome		ARUK	no		1	0	0	0	1
IDH2	3418	no					AGORA		no		1	0	0	0	1
IFNGR1	3459	no						ARUK	yes		1	1	0	0.5	2.5
IGF1R	3480	no					AGORA	ARUK	no		1	0	0	0	1
IGF2R	3482	no				harmonizome		ARUK	no		1	0	0	0	1
IKBKB	3551	no						ARUK	no		1	0	0	0	1
IL16	3603	no						ARUK	no		1	0	0	0	1
IL6ST	3572	no					AGORA		no		1	0	0	0	1
ILK	3611	no						ARUK	no		1	0	0	0	1
IMMT	10989	no					AGORA		no		1	0	0	0	1
INSR	3643	no			KEGG_AD_PATHWAY		AGORA	ARUK	no		1	0	0	0	1
INTU	27152	no							yes		0	1	0	0	1
IPO5	3843	no						ARUK	no		1	0	0	0	1
IPO7	10527	no						ARUK	no		1	0	0	0	1
IQGAP1	8826	no					AGORA	ARUK	no		1	0	0	0	1
IQSEC1	9922	no						ARUK	no		1	0	0	0	1
IRAK2	3656	no				harmonizome			no		1	0	0	0	1
IRF2	3660	no						ARUK	no		1	0	0	0	1
IRF2BP2	359948	no							yes		0	1	0	0	1
IRF7	3665	no						ARUK	no		1	0	0	0	1
IRS2	8660	no							yes		0	1	0	0	1
ISCU	23479	no						ARUK	no		1	0	0	0	1
IST1	9798	no						ARUK	no		1	0	0	0	1
ITCH	83737	no						ARUK	no		1	0	0	0	1
ITGA2	3673	no						ARUK	yes		1	1	0	0.5	2.5
ITGB1	3688	no						ARUK	no		1	0	0	0	1
ITM2B	9445	no				harmonizome			no		1	0	0	0	1
ITPK1	3705	no					AGORA		no		1	0	0	0	1
ITPKB	3707	no							yes		0	1	0	0	1
ITPR1	3708	no			KEGG_AD_PATHWAY		AGORA		no		1	0	0	0	1
ITPR2	3709	no						ARUK	no		1	0	0	0	1
JAK1	3716	no						ARUK	no		1	0	0	0	1
JAK2	3717	no						ARUK	no		1	0	0	0	1
JAM3	83700	no						ARUK	no		1	0	0	0	1
JMJD6	23210	no					AGORA		no		1	0	0	0	1
JTB	10899	no							yes		0	1	0	0	1
JUN	3725	no						ARUK	no		1	0	0	0	1
JUNB	3726	no						ARUK	no		1	0	0	0	1
JUND	3727	no						ARUK	no		1	0	0	0	1
JUP	3728	no						ARUK	no		1	0	0	0	1
KALRN	8997	no				harmonizome	AGORA		no		1	0	0	0	1
KAT2B	8850	no					AGORA		no		1	0	0	0	1
KAT8	84148	yes		GWAS_emagma					no		0	0	1	0	1
KCND3	3752	no					AGORA		no		1	0	0	0	1
KCNH8	131096	no							yes		0	1	0	0	1
KCNIP3	30818	no						ARUK	no		1	0	0	0	1
KCNJ10	3766	no						ARUK	no		1	0	0	0	1
KCNQ5	56479	no					AGORA		no		1	0	0	0	1
KCTD4	386618	no							yes		0	1	0	0	1
KCTD7	154881	no							yes		0	1	0	0	1
KDM1A	23028	no						ARUK	no		1	0	0	0	1
KDM3B	51780	no					AGORA		no		1	0	0	0	1
KDR	3791	no						ARUK	no		1	0	0	0	1
KEAP1	9817	no				harmonizome			no		1	0	0	0	1
KHDRBS2	202559	no					AGORA		no		1	0	0	0	1
KIAA0895L	653319	no							yes		0	1	0	0	1
KIDINS220	57498	no					AGORA		no		1	0	0	0	1
KIF13B	23303	no					AGORA		no		1	0	0	0	1
KIF1A	547	no						ARUK	no		1	0	0	0	1
KIF2A	3796	no						ARUK	no		1	0	0	0	1
KIF5A	3798	no			KEGG_AD_PATHWAY			ARUK	no		1	0	0	0	1
KIF5B	3799	no						ARUK	no		1	0	0	0	1
KIF5C	3800							ARUK	no		1	0	0	0	1
KLF12	11278	no						ARUK	no		1	0	0	0	1
KLF13	51621	no						ARUK	no		1	0	0	0	1
KLF15	28999	no					AGORA	ARUK	no		1	0	0	0	1
KLF3	51274	no						ARUK	no		1	0	0	0	1
KLF6	1316	no						ARUK	no		1	0	0	0	1
KLHL3	26249	no						ARUK	no		1	0	0	0	1
KNOP1	400506	yes		GWAS_emagma					no		0	0	1	0	1
KPNB1	3837	no					AGORA	ARUK	no		1	0	0	0	1
LACTB	114294	no		GWAS_emagma					no	GWAS_chromatin_oligo	0	0	1	0	1
LAMA2	3908	no						ARUK	no		1	0	0	0	1
LAMP1	3916	no							yes		0	1	0	0	1
LAMTOR5	10542	no						ARUK	no		1	0	0	0	1
LARP7	51574	no							yes		0	1	0	0	1
LCOR	84458	no						ARUK	no		1	0	0	0	1
LCORL	254251	no						ARUK	no		1	0	0	0	1
LDB2	9079	no					AGORA		no		1	0	0	0	1
LDB3	11155	no							yes		0	1	0	0	1
LDLR	3949	no						ARUK	no		1	0	0	0	1
LDLRAD4	753	no							yes		0	1	0	0	1
LEMD2	221496	no						ARUK	no		1	0	0	0	1
LEPR	3953	no				harmonizome		ARUK	no		1	0	0	0	1
LGALS3BP	3959	no							yes		0	1	0	0	1
LGMN	5641	no				harmonizome		ARUK	no		1	0	0	0	1
LHFPL3	375612	no							yes		0	1	0	0	1
LIFR	3977	no							yes		0	1	0	0	1
LIN54	132660	no						ARUK	no		1	0	0	0	1
LINGO1	84894	no							yes		0	1	0	0	1
LMNA	4000	no					AGORA	ARUK	no		1	0	0	0	1
LNPEP	4012	no						ARUK	no		1	0	0	0	1
LPIN1	23175	no					AGORA		no		1	0	0	0	1
LPL	4023	no			KEGG_AD_PATHWAY			ARUK	no		1	0	0	0	1
LPP	4026	no					AGORA		no		1	0	0	0	1
LRP1	4035	no			KEGG_AD_PATHWAY	harmonizome		ARUK	no		1	0	0	0	1
LRP2	4036	no						ARUK	no		1	0	0	0	1
LRP4	4038	no						ARUK	no		1	0	0	0	1
LRP5	4041	no						ARUK	no		1	0	0	0	1
LRP6	4040	no			KEGG_AD_PATHWAY			ARUK	no		1	0	0	0	1
LRPAP1	4043	no						ARUK	no		1	0	0	0	1
LRPPRC	10128	no					AGORA		no		1	0	0	0	1
LRRTM3	347731	no				harmonizome			no		1	0	0	0	1
LYAR	55646	no						ARUK	no		1	0	0	0	1
MAF	4094	no						ARUK	no		1	0	0	0	1
MAF1	84232	no					AGORA		no		1	0	0	0	1
MAFF	23764	no						ARUK	no		1	0	0	0	1
MAFG	4097	no						ARUK	no		1	0	0	0	1
MAGI1	9223	no						ARUK	no		1	0	0	0	1
MALT1	10892	no						ARUK	no		1	0	0	0	1
MAP1A	4130	no						ARUK	no		1	0	0	0	1
MAP1B	4131	no					AGORA	ARUK	no		1	0	0	0	1
MAP2	4133	no					AGORA	ARUK	no		1	0	0	0	1
MAP2K1	5604	no			KEGG_AD_PATHWAY	harmonizome			no		1	0	0	0	1
MAP2K7	5609	no			KEGG_AD_PATHWAY				no		1	0	0	0	1
MAP3K13	9175	no						ARUK	no		1	0	0	0	1
MAP4	4134	no					AGORA	ARUK	no		1	0	0	0	1
MAP4K4	9448	no						ARUK	no		1	0	0	0	1
MAP4K5	11183	no							yes		0	1	0	0	1
MAP7	9053	no					AGORA	ARUK	no		1	0	0	0	1
MAP9	79884	no						ARUK	no		1	0	0	0	1
MAPK1	5594	no			KEGG_AD_PATHWAY		AGORA	ARUK	no		1	0	0	0	1
MAPK1	5594	no			KEGG_AD_PATHWAY		AGORA	ARUK	no		1	0	0	0	1
MAPK14	1432	no						ARUK	no		1	0	0	0	1
MAPK3	5595	no						ARUK	no		1	0	0	0	1
MAPK8	5599	no			KEGG_AD_PATHWAY	harmonizome		ARUK	no		1	0	0	0	1
MAPK8	5599	no			KEGG_AD_PATHWAY	harmonizome		ARUK	no		1	0	0	0	1
MAPK9	5601	no					AGORA		no		1	0	0	0	1
MAPKAPK2	9261	no				harmonizome			no		1	0	0	0	1
MAPRE1	22919	no						ARUK	no		1	0	0	0	1
MAPRE2	10982	no						ARUK	no		1	0	0	0	1
MAPRE3	22924	no						ARUK	no		1	0	0	0	1
MAPT	4137	no			KEGG_AD_PATHWAY	harmonizome		ARUK	no		1	0	0	0	1
MAPT	4137	no			KEGG_AD_PATHWAY	harmonizome		ARUK	no		1	0	0	0	1
MARK1	4139	no				harmonizome		ARUK	no		1	0	0	0	1
MARK2	2011	no						ARUK	no		1	0	0	0	1
MARK3	4140	no						ARUK	no		1	0	0	0	1
MARK4	57787	yes					AGORA	ARUK	no		1	0	1	0.5	2.5
MAX	4149	no						ARUK	no		1	0	0	0	1
MAZ	4150	no						ARUK	no		1	0	0	0	1
MBD3	53615	no					AGORA		no		1	0	0	0	1
MBNL2	10150	no						ARUK	no		1	0	0	0	1
MBP	4155	no						ARUK	no		1	0	0	0	1
MCPH1	79648	no				harmonizome			no		1	0	0	0	1
MCU	90550	no			KEGG_AD_PATHWAY				no		1	0	0	0	1
MDH1	4190	no					AGORA		no		1	0	0	0	1
MDH2	4191	no					AGORA		no		1	0	0	0	1
MDM2	4193	no						ARUK	no		1	0	0	0	1
MECP2	4204							ARUK	no		1	0	0	0	1
MEF2C	4208	no					AGORA	ARUK	no		1	0	0	0	1
MEF2D	4209	no						ARUK	no		1	0	0	0	1
MEIS2	4212	no						ARUK	no		1	0	0	0	1
METTL7A	25840	no							yes		0	1	0	0	1
MFF	56947	no					AGORA		no		1	0	0	0	1
MFGE8	4240	no						ARUK	no		1	0	0	0	1
MGAT5	4249	no						ARUK	no		1	0	0	0	1
MGST3	4259	no					AGORA		no		1	0	0	0	1
MID1IP1	58526								yes		0	1	0	0	1
MIEN1	84299								yes		0	1	0	0	1
MLLT11	10962	no							yes		0	1	0	0	1
MLX	6945	no						ARUK	no		1	0	0	0	1
MOBP	4336	no					AGORA		no		1	0	0	0	1
MOG	4340	no					AGORA		no		1	0	0	0	1
MRPL1	65008	no					AGORA		no		1	0	0	0	1
MRPL14	64928	no					AGORA		no		1	0	0	0	1
MRPL37	51253	no					AGORA		no		1	0	0	0	1
MRPL39	54148	no					AGORA		no		1	0	0	0	1
MRPL40	64976	no					AGORA		no		1	0	0	0	1
MRPL43	84545	no					AGORA		no		1	0	0	0	1
MRPL46	26589	no					AGORA		no		1	0	0	0	1
MRPL48	51642	no					AGORA		no		1	0	0	0	1
MRPL50	54534	no					AGORA		no		1	0	0	0	1
MRPL57	78988	no					AGORA		no		1	0	0	0	1
MRPS15	64960	no					AGORA		no		1	0	0	0	1
MRPS16	51021	no					AGORA		no		1	0	0	0	1
MRPS22	56945	no					AGORA		no		1	0	0	0	1
MRPS23	51649	no					AGORA		no		1	0	0	0	1
MRPS6	64968	no							yes		0	1	0	0	1
MSN	4478						AGORA	ARUK	no		1	0	0	0	1
MSR1	4481	no						ARUK	no		1	0	0	0	1
MTCH2	23788	yes		GWAS_emagma					no	GWAS_chromatin_oligo	0	0	1	0	1
MTF1	4520	no						ARUK	no		1	0	0	0	1
MTF2	22823	no						ARUK	no		1	0	0	0	1
MTHFR	4524	no				harmonizome			no		1	0	0	0	1
MTMR10	54893	no					AGORA		no		1	0	0	0	1
MTOR	2475	no			KEGG_AD_PATHWAY	harmonizome		ARUK	no		1	0	0	0	1
MTR	4548	no				harmonizome			no		1	0	0	0	1
MTRR	4552	no				harmonizome			no		1	0	0	0	1
MXD4	10608	no						ARUK	no		1	0	0	0	1
MYO10	4651	no							yes		0	1	0	0	1
MYO15B	80022								yes		0	1	0	0	1
MYO1D	4642	no					AGORA		no		1	0	0	0	1
MYPOP	339344	no						ARUK	no		1	0	0	0	1
MYRF	745	no					AGORA		no		1	0	0	0	1
NAAA	27163	no				harmonizome			no		1	0	0	0	1
NACA	4666	no				harmonizome			no		1	0	0	0	1
NACA2	342538	no							yes		0	1	0	0	1
NACC1	112939	no						ARUK	no		1	0	0	0	1
NAE1	8883	no			KEGG_AD_PATHWAY				no		1	0	0	0	1
NCAM1	4684	no				harmonizome		ARUK	no		1	0	0	0	1
NCKAP1	10787	no						ARUK	no		1	0	0	0	1
NCOA4	8031	no						ARUK	no		1	0	0	0	1
NCOA5	57727	no						ARUK	no		1	0	0	0	1
NCSTN	23385	no			KEGG_AD_PATHWAY	harmonizome		ARUK	no		1	0	0	0	1
NDRG2	57447	no				harmonizome			no		1	0	0	0	1
NDUFA1	4694				KEGG_AD_PATHWAY				no		1	0	0	0	1
NDUFA10	4705	no					AGORA		no		1	0	0	0	1
NDUFS1	4719	no					AGORA		no		1	0	0	0	1
NDUFS2	4720	yes					AGORA		no		1	0	1	0.5	2.5
NDUFS7	374291	no					AGORA		no		1	0	0	0	1
NDUFV1	4723	no					AGORA		no		1	0	0	0	1
NEDD4	4734	no						ARUK	no		1	0	0	0	1
NEDD9	4739	no				harmonizome			no		1	0	0	0	1
NEFL	4747	no					AGORA		no		1	0	0	0	1
NEFM	4741	no				harmonizome			no		1	0	0	0	1
NFASC	23114	no						ARUK	no		1	0	0	0	1
NFAT5	10725	no						ARUK	no		1	0	0	0	1
NFATC1	4772	no						ARUK	no		1	0	0	0	1
NFATC2	4773	no						ARUK	no		1	0	0	0	1
NFATC3	4775	no						ARUK	no		1	0	0	0	1
NFIB	4781	no						ARUK	no		1	0	0	0	1
NFIC	4782	no						ARUK	no		1	0	0	0	1
NFIX	4784	no						ARUK	no		1	0	0	0	1
NFKB1	4790	no			KEGG_AD_PATHWAY	harmonizome		ARUK	no		1	0	0	0	1
NFKBIA	4792	no					AGORA	ARUK	no		1	0	0	0	1
NFKBIZ	64332	no					AGORA	ARUK	no		1	0	0	0	1
NFX1	4799	no						ARUK	no		1	0	0	0	1
NFYB	4801	no						ARUK	no		1	0	0	0	1
NGFR	4804	no				harmonizome		ARUK	no		1	0	0	0	1
NHLH2	4808	no						ARUK	no		1	0	0	0	1
NIPBL	25836	no						ARUK	no		1	0	0	0	1
NKX6-2	84504	no						ARUK	yes		1	1	0	0.5	2.5
NLGN1	22871	no						ARUK	no		1	0	0	0	1
NLGN2	57555	no						ARUK	no		1	0	0	0	1
NLGN3	54413							ARUK	no		1	0	0	0	1
NLGN4X	57502							ARUK	no		1	0	0	0	1
NLGN4Y	22829							ARUK	no		1	0	0	0	1
NLRC5	84166	no					AGORA		no		1	0	0	0	1
NLRP1	22861	no				harmonizome			no		1	0	0	0	1
NMNAT2	23057	no					AGORA		no		1	0	0	0	1
NNT	23530	no					AGORA		no		1	0	0	0	1
NONO	4841						AGORA		no		1	0	0	0	1
NOS1	4842	no			KEGG_AD_PATHWAY			ARUK	no		1	0	0	0	1
NOTCH1	4851	no						ARUK	no		1	0	0	0	1
NOX4	50507	no						ARUK	no		1	0	0	0	1
NPAT	4863	no						ARUK	no		1	0	0	0	1
NQO1	1728	no				harmonizome			no		1	0	0	0	1
NR1D2	9975	no						ARUK	no		1	0	0	0	1
NR1H2	7376	no				harmonizome	AGORA		no		1	0	0	0	1
NR1H3	10062	no				harmonizome	AGORA		no		1	0	0	0	1
NR2C1	7181	no						ARUK	no		1	0	0	0	1
NR2C2	7182	no						ARUK	no		1	0	0	0	1
NR3C1	2908	no				harmonizome	AGORA	ARUK	no		1	0	0	0	1
NR3C2	4306	no						ARUK	no		1	0	0	0	1
NR4A1	3164	no						ARUK	no		1	0	0	0	1
NR4A2	4929	no						ARUK	no		1	0	0	0	1
NR6A1	2649	no						ARUK	no		1	0	0	0	1
NRBF2	29982	no			KEGG_AD_PATHWAY				no		1	0	0	0	1
NRF1	4899	yes						ARUK	no		1	0	1	0.5	2.5
NRG1	3084	no				harmonizome	AGORA		no		1	0	0	0	1
NRG3	10718	no				harmonizome			no		1	0	0	0	1
NRGN	4900	no				harmonizome			yes		1	1	0	0.5	2.5
NRXN1	9378	no						ARUK	no		1	0	0	0	1
NRXN3	9369	no					AGORA		no		1	0	0	0	1
NSF	4905	no					AGORA		no		1	0	0	0	1
NSUN4	387338	no				harmonizome			no		1	0	0	0	1
NTRK2	4915	no				harmonizome		ARUK	no		1	0	0	0	1
NUCKS1	64710	no						ARUK	no		1	0	0	0	1
NUFIP1	26747	no						ARUK	no		1	0	0	0	1
NUMB	8650	no				harmonizome			no		1	0	0	0	1
NUP160	23279	yes							no	GWAS_chromatin_oligo	0	0	1	0	1
NUPR1	26471	no					AGORA		no		1	0	0	0	1
OCLN	100506658	no						ARUK	no		1	0	0	0	1
ODF2	4957	no						ARUK	no		1	0	0	0	1
OLFM1	10439	no					AGORA		no		1	0	0	0	1
OLIG1	116448	no							yes		0	1	0	0	1
OLIG2	10215	no						ARUK	no		1	0	0	0	1
OPA3	80207	yes		GWAS_emagma					no		0	0	1	0	1
OPALIN	93377	no					AGORA		no		1	0	0	0	1
OPHN1	4983							ARUK	no		1	0	0	0	1
OSBPL2	9885	no						ARUK	no		1	0	0	0	1
OXR1	55074	no					AGORA		no		1	0	0	0	1
P2RX4	5025	no						ARUK	no		1	0	0	0	1
P2RX7	5027	no						ARUK	no		1	0	0	0	1
P3H1	64175	no						ARUK	no		1	0	0	0	1
P4HB	5034	no						ARUK	no		1	0	0	0	1
PADI2	11240	no					AGORA		no		1	0	0	0	1
PAFAH1B3	5050	no					AGORA		no		1	0	0	0	1
PAK1	5058	no				harmonizome	AGORA		no		1	0	0	0	1
PAK2	5062	no						ARUK	no		1	0	0	0	1
PAPOLA	10914	no					AGORA		no		1	0	0	0	1
PARK7	11315	no				harmonizome			no		1	0	0	0	1
PARP9	83666	no					AGORA		no		1	0	0	0	1
PATZ1	23598	no						ARUK	no		1	0	0	0	1
PBX1	5087	no						ARUK	no		1	0	0	0	1
PCBP1	5093	no							yes		0	1	0	0	1
PCDH10	57575	no							yes		0	1	0	0	1
PCDH11X	27328					harmonizome			no		1	0	0	0	1
PCMT1	5110	no				harmonizome			no		1	0	0	0	1
PDE8A	5151	no							yes		0	1	0	0	1
PDHA1	5160						AGORA		no		1	0	0	0	1
PDHB	5162	no					AGORA		no		1	0	0	0	1
PDIA2	64714	no				harmonizome			no		1	0	0	0	1
PDK1	5163	no				harmonizome			no		1	0	0	0	1
PELI1	57162	no						ARUK	no		1	0	0	0	1
PGLS	25796	no					AGORA		no		1	0	0	0	1
PGM2L1	283209	no					AGORA		no		1	0	0	0	1
PGRMC1	10857							ARUK	no		1	0	0	0	1
PHF1	5252	no						ARUK	no		1	0	0	0	1
PHF3	23469	no							yes		0	1	0	0	1
PHGDH	26227	no					AGORA		no		1	0	0	0	1
PICALM	8301	yes				harmonizome	AGORA	ARUK	no	GWAS_chromatin_oligo	1	0	1	0.5	2.5
PIK3C2B	5287	no							yes		0	1	0	0	1
PIK3C3	5289	no			KEGG_AD_PATHWAY				no		1	0	0	0	1
PIK3CA	5290	no			KEGG_AD_PATHWAY		AGORA		no		1	0	0	0	1
PIK3CB	5291	no					AGORA		no		1	0	0	0	1
PIK3R4	30849	no			KEGG_AD_PATHWAY				no		1	0	0	0	1
PIM3	415116	no							yes		0	1	0	0	1
PIN1	5300	no				harmonizome		ARUK	no		1	0	0	0	1
PKNOX1	5316	no						ARUK	no		1	0	0	0	1
PKNOX2	63876	no						ARUK	no		1	0	0	0	1
PLCB1	23236	no					AGORA		no		1	0	0	0	1
PLCG2	5336	yes					AGORA		no		1	0	1	0.5	2.5
PLEKHA7	144100	no						ARUK	no		1	0	0	0	1
PLEKHH1	57475	no					AGORA		no		1	0	0	0	1
PLLP	51090	no					AGORA		no		1	0	0	0	1
PLP1	5354						AGORA		no		1	0	0	0	1
PLXNB1	5364	no					AGORA		no		1	0	0	0	1
PNISR	25957	no							yes		0	1	0	0	1
POLG	5428	no				harmonizome			no		1	0	0	0	1
POLR2E	5434	yes		GWAS_emagma					no		0	0	1	0	1
PON2	5445	no				harmonizome			no		1	0	0	0	1
POU2F3	25833	no						ARUK	no		1	0	0	0	1
POU3F2	5454	no						ARUK	no		1	0	0	0	1
POU6F1	5463	no						ARUK	no		1	0	0	0	1
PPA1	5464	no							yes		0	1	0	0	1
PPARA	5465	no					AGORA	ARUK	no		1	0	0	0	1
PPARD	5467	no						ARUK	no		1	0	0	0	1
PPID	5481	no			KEGG_AD_PATHWAY				no		1	0	0	0	1
PPP1CA	5499	no						ARUK	no		1	0	0	0	1
PPP1CC	5501	no					AGORA		no		1	0	0	0	1
PPP1R12B	4660	no							yes		0	1	0	0	1
PPP1R7	5510	no					AGORA		no		1	0	0	0	1
PPP2CB	5516	no						ARUK	no		1	0	0	0	1
PPP2R2B	5521	no				harmonizome			no		1	0	0	0	1
PPP3CA	5530	no			KEGG_AD_PATHWAY		AGORA	ARUK	no		1	0	0	0	1
PPP3CA	5530	no			KEGG_AD_PATHWAY		AGORA	ARUK	no		1	0	0	0	1
PPP5C	5536	no						ARUK	no		1	0	0	0	1
PRDM10	56980	no						ARUK	no		1	0	0	0	1
PRDM2	7799	no						ARUK	no		1	0	0	0	1
PRDM4	11108	no						ARUK	no		1	0	0	0	1
PRDM6	93166	no						ARUK	no		1	0	0	0	1
PRDX1	5052	no				harmonizome	AGORA		no		1	0	0	0	1
PRDX3	10935	no				harmonizome			no		1	0	0	0	1
PRDX6	9588	no					AGORA		no		1	0	0	0	1
PREPL	9581	no					AGORA		no		1	0	0	0	1
PREX1	57580	no					AGORA		no		1	0	0	0	1
PRKAA1	5562	no						ARUK	no		1	0	0	0	1
PRKAA2	5563	no						ARUK	no		1	0	0	0	1
PRKACA	5566	no				harmonizome		ARUK	no		1	0	0	0	1
PRKAR2B	5577	no					AGORA		no		1	0	0	0	1
PRKCA	5578	no						ARUK	no		1	0	0	0	1
PRKD1	5587	no						ARUK	yes		1	1	0	0.5	2.5
PRNP	5621	no				harmonizome		ARUK	no		1	0	0	0	1
PROX1	5629	no						ARUK	no		1	0	0	0	1
PSAP	5660	no					AGORA		no		1	0	0	0	1
PSEN1	5663	no			KEGG_AD_PATHWAY	harmonizome		ARUK	no		1	0	0	0	1
PSEN1	5663	no			KEGG_AD_PATHWAY	harmonizome		ARUK	no		1	0	0	0	1
PSEN1	5663	no			KEGG_AD_PATHWAY	harmonizome		ARUK	no		1	0	0	0	1
PSMA3	5684	no						ARUK	no		1	0	0	0	1
PSMC1	5700	no			KEGG_AD_PATHWAY				no		1	0	0	0	1
PSMC3	5702	yes	GWAS_pathway						no	GWAS_chromatin_oligo	0	0	1	0	1
PSMD1	5707	no						ARUK	no		1	0	0	0	1
PSPH	5723	no					AGORA		no		1	0	0	0	1
PTCH1	5727	no							yes		0	1	0	0	1
PTEN	5728	no						ARUK	no		1	0	0	0	1
PTGDS	5730	no				harmonizome			no		1	0	0	0	1
PTGES2	80142	no				harmonizome			no		1	0	0	0	1
PTGES3	10728	no				harmonizome			no		1	0	0	0	1
PTK2	5747	no						ARUK	no		1	0	0	0	1
PTK2B	2185	yes	GWAS_pathway					ARUK	no		1	0	1	0.5	2.5
PTMA	5757	no							yes		0	1	0	0	1
PTN	5764	no					AGORA		no		1	0	0	0	1
PTPDC1	138639	no							yes		0	1	0	0	1
PTPN11	5781	no						ARUK	no		1	0	0	0	1
PTPN13	5783	no						ARUK	no		1	0	0	0	1
PTPRB	5787	no						ARUK	no		1	0	0	0	1
PTPRH	5794	no						ARUK	no		1	0	0	0	1
PTPRJ	5795	no						ARUK	no		1	0	0	0	1
PTPRT	11122	no						ARUK	no		1	0	0	0	1
PTTG1IP	754	no					AGORA		no		1	0	0	0	1
PXN	5829	no						ARUK	no		1	0	0	0	1
QDPR	5860	no							yes		0	1	0	0	1
RAB11A	8766	no						ARUK	no		1	0	0	0	1
RAB11B	9230	no						ARUK	no		1	0	0	0	1
RAB11FIP4	84440	no							yes		0	1	0	0	1
RAB21	23011	no					AGORA		no		1	0	0	0	1
RAB29	8934	no				harmonizome			no		1	0	0	0	1
RAB3A	5864	no					AGORA		yes		1	1	0	0.5	2.5
RAB4A	5867	no				harmonizome			no		1	0	0	0	1
RAB5A	5868	no						ARUK	no		1	0	0	0	1
RAB6A	5870	no				harmonizome			no		1	0	0	0	1
RAB7A	7879	no				harmonizome			no		1	0	0	0	1
RAB8B	51762	yes							no	GWAS_chromatin_oligo	0	0	1	0	1
RABEP1	9135	yes					AGORA		no	GWAS_chromatin_oligo	1	0	1	0.5	2.5
RABEP2	79874	no					AGORA		no		1	0	0	0	1
RABGAP1L	9910	no				harmonizome			no		1	0	0	0	1
RAC1	5879	no						ARUK	no		1	0	0	0	1
RAD21	5885	no							yes		0	1	0	0	1
RAMP1	10267	no						ARUK	yes		1	1	0	0.5	2.5
RAMP3	10268	no						ARUK	no		1	0	0	0	1
RANBP9	10048	no				harmonizome		ARUK	no		1	0	0	0	1
RAP1B	5908	no						ARUK	no		1	0	0	0	1
RAPGEF6	51735	no						ARUK	no		1	0	0	0	1
RASGEF1B	153020	no							yes		0	1	0	0	1
RB1	5925	no						ARUK	no		1	0	0	0	1
RB1CC1	9821	no			KEGG_AD_PATHWAY				no		1	0	0	0	1
RBM48	84060	no							yes		0	1	0	0	1
RDX	5962	no							yes		0	1	0	0	1
RELA	5970	no						ARUK	no		1	0	0	0	1
RELN	5649	no				harmonizome			no		1	0	0	0	1
REST	5978	no					AGORA		yes		1	1	0	0.5	2.5
REXO4	57109	no						ARUK	no		1	0	0	0	1
RFX1	5989	no						ARUK	no		1	0	0	0	1
RFX2	5990	no						ARUK	no		1	0	0	0	1
RFX3	5991	no						ARUK	no		1	0	0	0	1
RFX7	64864	no						ARUK	no		1	0	0	0	1
RFXANK	8625	no						ARUK	no		1	0	0	0	1
RGS4	5999	no							yes		0	1	0	0	1
RHOA	387	no						ARUK	no		1	0	0	0	1
RHOBTB3	22836	no							yes		0	1	0	0	1
RICTOR	253260	no						ARUK	no		1	0	0	0	1
RIMS2	9699	no					AGORA		no		1	0	0	0	1
RIPK1	8737	no						ARUK	no		1	0	0	0	1
RNF4	6047	no						ARUK	no		1	0	0	0	1
RNF40	9810	no		GWAS_emagma					no		0	0	1	0	1
ROBO1	6091	no					AGORA		no		1	0	0	0	1
ROCK1	6093	no						ARUK	no		1	0	0	0	1
ROCK2	9475	no						ARUK	no		1	0	0	0	1
RORB	6096	no						ARUK	no		1	0	0	0	1
RPL35	11224	no							yes		0	1	0	0	1
RPL5	6125	no							yes		0	1	0	0	1
RPLP1	6176	no							yes		0	1	0	0	1
RPS2	6187	no							yes		0	1	0	0	1
RPS27	6232	no							yes		0	1	0	0	1
RPS3A	6189	no				harmonizome			no		1	0	0	0	1
RPS6KA2	6196	no					AGORA		no		1	0	0	0	1
RPS6KA3	6197							ARUK	no		1	0	0	0	1
RRBP1	6238	no							yes		0	1	0	0	1
RTN1	6252	no					AGORA		no		1	0	0	0	1
RTN3	10313	no			KEGG_AD_PATHWAY		AGORA		no		1	0	0	0	1
RTN4	57142	no				harmonizome	AGORA		no		1	0	0	0	1
RUFY3	22902	no					AGORA		no		1	0	0	0	1
RUNX2	860	no						ARUK	no		1	0	0	0	1
RXRB	6257	no						ARUK	no		1	0	0	0	1
RYR3	6263	no			KEGG_AD_PATHWAY				no		1	0	0	0	1
S100A6	6277	no					AGORA		no		1	0	0	0	1
SAMD12	401474	no						ARUK	no		1	0	0	0	1
SASH1	23328	no					AGORA		no		1	0	0	0	1
SATB2	23314	no						ARUK	no		1	0	0	0	1
SCARA3	51435	no					AGORA		no	GWAS_chromatin_oligo	1	0	0	0	1
SCARB1	949	yes						ARUK	no		1	0	1	0.5	2.5
SCARB2	950	no						ARUK	no		1	0	0	0	1
SCN10A	6336	no						ARUK	no		1	0	0	0	1
SCN8A	6334	no					AGORA	ARUK	no		1	0	0	0	1
SDHA	6389	no			KEGG_AD_PATHWAY		AGORA		no		1	0	0	0	1
SEC14L5	9717	no							yes		0	1	0	0	1
SEMA3A	10371	no						ARUK	no		1	0	0	0	1
SEMA3B	7869	no						ARUK	yes		1	1	0	0.5	2.5
SENP1	29843	no					AGORA		no		1	0	0	0	1
SERPINI1	5274	no				harmonizome		ARUK	no		1	0	0	0	1
SET	6418	no						ARUK	no		1	0	0	0	1
SFRP1	6422	no					AGORA		no		1	0	0	0	1
SGIP1	84251	no					AGORA		no		1	0	0	0	1
SGPL1	8879	no					AGORA		no		1	0	0	0	1
SGPP1	81537	no					AGORA		no		1	0	0	0	1
SH2B3	10019	no						ARUK	no		1	0	0	0	1
SH3GL2	6456	no						ARUK	yes		1	1	0	0.5	2.5
SH3GLB2	56904	no					AGORA		no		1	0	0	0	1
SH3TC2	79628	no							yes		0	1	0	0	1
SIN3A	25942	no						ARUK	no		1	0	0	0	1
SIRPA	140885	no						ARUK	no		1	0	0	0	1
SIRT1	23411	no				harmonizome		ARUK	no		1	0	0	0	1
SIRT2	22933	no				harmonizome			no		1	0	0	0	1
SIRT5	23408	no				harmonizome			no		1	0	0	0	1
SLC12A2	6558	no						ARUK	no		1	0	0	0	1
SLC12A6	9990	no						ARUK	no		1	0	0	0	1
SLC13A3	64849	no						ARUK	yes		1	1	0	0.5	2.5
SLC16A1	6566	no						ARUK	no		1	0	0	0	1
SLC16A2	6567							ARUK	no		1	0	0	0	1
SLC16A7	9194	no						ARUK	no		1	0	0	0	1
SLC1A2	6506	no				harmonizome	AGORA	ARUK	no		1	0	0	0	1
SLC1A3	6507	no						ARUK	no		1	0	0	0	1
SLC1A4	6509	no						ARUK	no		1	0	0	0	1
SLC22A1	6580	no						ARUK	no		1	0	0	0	1
SLC22A23	63027	no					AGORA		no		1	0	0	0	1
SLC22A5	6584	no						ARUK	no		1	0	0	0	1
SLC24A1	9187	no						ARUK	no		1	0	0	0	1
SLC24A2	25769	no						ARUK	no		1	0	0	0	1
SLC24A3	57419	no						ARUK	no		1	0	0	0	1
SLC25A11	8402	no					AGORA		no		1	0	0	0	1
SLC25A29	123096	no							yes		0	1	0	0	1
SLC25A4	291	no			KEGG_AD_PATHWAY				no		1	0	0	0	1
SLC27A1	376497	no						ARUK	no		1	0	0	0	1
SLC27A4	10999	no						ARUK	no		1	0	0	0	1
SLC2A1	6513	no				harmonizome		ARUK	no		1	0	0	0	1
SLC2A13	114134	no						ARUK	no		1	0	0	0	1
SLC2A8	29988	no					AGORA		no		1	0	0	0	1
SLC35B2	347734	no							yes		0	1	0	0	1
SLC36A1	206358	no						ARUK	no		1	0	0	0	1
SLC38A1	81539	no						ARUK	no		1	0	0	0	1
SLC38A2	54407	no					AGORA	ARUK	yes		1	1	0	0.5	2.5
SLC39A13	91252	yes		GWAS_emagma					no	GWAS_chromatin_oligo	0	0	1	0	1
SLC39A6	25800	no				harmonizome			no		1	0	0	0	1
SLC3A2	6520	no						ARUK	no		1	0	0	0	1
SLC44A1	23446	no						ARUK	no		1	0	0	0	1
SLC44A2	57153	no						ARUK	no		1	0	0	0	1
SLC47A1	55244	no						ARUK	no		1	0	0	0	1
SLC4A7	9497	no						ARUK	no		1	0	0	0	1
SLC4A8	9498	no						ARUK	no		1	0	0	0	1
SLC5A11	115584	no							yes		0	1	0	0	1
SLC5A6	8884	no						ARUK	no		1	0	0	0	1
SLC6A1	6529	no						ARUK	no		1	0	0	0	1
SLC6A12	6539	no						ARUK	no		1	0	0	0	1
SLC6A15	55117	no							yes		0	1	0	0	1
SLC6A6	6533	no						ARUK	no		1	0	0	0	1
SLC6A8	6535							ARUK	no		1	0	0	0	1
SLC6A9	6536	no						ARUK	no		1	0	0	0	1
SLC7A1	6541	no						ARUK	no		1	0	0	0	1
SLC7A6	9057	no						ARUK	no		1	0	0	0	1
SLC7A8	23428	no						ARUK	no		1	0	0	0	1
SLC8A1	6546	no				harmonizome		ARUK	no		1	0	0	0	1
SLC8A2	6543	no					AGORA	ARUK	no		1	0	0	0	1
SLC8A3	6547	no						ARUK	no		1	0	0	0	1
SLC9A3R1	9368	no						ARUK	no		1	0	0	0	1
SLCO1A2	6579	no					AGORA		no		1	0	0	0	1
SLCO3A1	28232	no						ARUK	no		1	0	0	0	1
SLIT2	9353	no					AGORA		no		1	0	0	0	1
SLIT3	6586	no					AGORA		no		1	0	0	0	1
SLITRK5	26050	no							yes		0	1	0	0	1
SLTM	79811	yes							no	GWAS_chromatin_oligo	0	0	1	0	1
SMAD2	4087	no						ARUK	no		1	0	0	0	1
SMAD4	4089	no					AGORA		no		1	0	0	0	1
SMAD5	4090	no						ARUK	no		1	0	0	0	1
SNAI3	333929	no						ARUK	yes		1	1	0	0.5	2.5
SNAP25	6616	no					AGORA	ARUK	yes		1	1	0	0.5	2.5
SNAP91	9892	no					AGORA		no		1	0	0	0	1
SNAPC3	6619	no						ARUK	no		1	0	0	0	1
SNAPC4	6621	no						ARUK	no		1	0	0	0	1
SNCA	6622	no			KEGG_AD_PATHWAY	harmonizome	AGORA	ARUK	no		1	0	0	0	1
SNCG	6623	no							yes		0	1	0	0	1
SNTB1	6641	no					AGORA		no		1	0	0	0	1
SNTG1	54212	no						ARUK	no		1	0	0	0	1
SNTG2	54221	no						ARUK	no		1	0	0	0	1
SNX1	6642	no				harmonizome			no		1	0	0	0	1
SNX29	92017	no							yes		0	1	0	0	1
SNX6	58533	no						ARUK	no		1	0	0	0	1
SOD1	6647	no				harmonizome			no		1	0	0	0	1
SORCS1	114815	no				harmonizome			no		1	0	0	0	1
SORL1	6653	yes				harmonizome		ARUK	no	GWAS_chromatin_oligo	1	0	1	0.5	2.5
SOX10	6663	no						ARUK	yes		1	1	0	0.5	2.5
SOX12	6666	no						ARUK	no		1	0	0	0	1
SOX2	6657	no						ARUK	no		1	0	0	0	1
SOX8	30812	no						ARUK	no		1	0	0	0	1
SOX9	6662	no						ARUK	no		1	0	0	0	1
SP1	6667	no				harmonizome	AGORA	ARUK	no		1	0	0	0	1
SP2	6668	no						ARUK	no		1	0	0	0	1
SP3	6670	no						ARUK	no		1	0	0	0	1
SPARCL1	8404	no							yes		0	1	0	0	1
SPAST	6683	no						ARUK	no		1	0	0	0	1
SPCS1	28972	no					AGORA		no		1	0	0	0	1
SPG7	6687	no					AGORA		no		1	0	0	0	1
SPP1	6696	no						ARUK	yes		1	1	0	0.5	2.5
SPPL2B	56928	no				harmonizome			no		1	0	0	0	1
SPRED1	161742	no						ARUK	no		1	0	0	0	1
SPTBN4	57731	no						ARUK	no		1	0	0	0	1
SQSTM1	8878	yes				harmonizome		ARUK	no		1	0	1	0.5	2.5
SREBF1	6720	no					AGORA	ARUK	no		1	0	0	0	1
SREBF2	6721	no					AGORA	ARUK	no		1	0	0	0	1
SREK1	140890	no				harmonizome			no		1	0	0	0	1
SREK1IP1	285672	no				harmonizome			no		1	0	0	0	1
SRGAP3	9901	no							yes		0	1	0	0	1
SRR	63826	no					AGORA		no		1	0	0	0	1
SRSF2	6427	no					AGORA	ARUK	no		1	0	0	0	1
STAG3	10734	yes		GWAS_emagma					no		0	0	1	0	1
STARD10	10809	no					AGORA		no		1	0	0	0	1
STAT3	6774	no					AGORA	ARUK	no		1	0	0	0	1
STAU1	6780	no					AGORA		no		1	0	0	0	1
STK39	27347	no						ARUK	no		1	0	0	0	1
STMN2	11075	no							yes		0	1	0	0	1
STT3A	3703	no						ARUK	no		1	0	0	0	1
STT3B	201595	no						ARUK	no		1	0	0	0	1
STXBP1	6812	no				harmonizome			no		1	0	0	0	1
STXBP5L	9515	no					AGORA		no		1	0	0	0	1
SUN2	25777	no							yes		0	1	0	0	1
SUZ12	23512	no						ARUK	no		1	0	0	0	1
SV2B	9899	no					AGORA		no		1	0	0	0	1
SVIP	258010	no							yes		0	1	0	0	1
SYN1	6853						AGORA	ARUK	no		1	0	0	0	1
SYP	6855						AGORA		no		1	0	0	0	1
SYT1	6857	no					AGORA	ARUK	yes		1	1	0	0.5	2.5
TAB2	23118	no						ARUK	no		1	0	0	0	1
TAB3	257397							ARUK	no		1	0	0	0	1
TAF1	6872							ARUK	no		1	0	0	0	1
TAF11	6882	no						ARUK	no		1	0	0	0	1
TAF12	6883	no						ARUK	no		1	0	0	0	1
TAF13	6884	no						ARUK	no		1	0	0	0	1
TAF1C	9013	no						ARUK	no		1	0	0	0	1
TAF2	6873	no						ARUK	no		1	0	0	0	1
TAF3	83860	no						ARUK	no		1	0	0	0	1
TAF4	6874	no						ARUK	no		1	0	0	0	1
TAF4B	6875	no						ARUK	no		1	0	0	0	1
TAF5	6877	no						ARUK	no		1	0	0	0	1
TAF6	6878	yes						ARUK	no		1	0	1	0.5	2.5
TAF7	6879	no						ARUK	no		1	0	0	0	1
TAF8	129685	no						ARUK	no		1	0	0	0	1
TAF9B	51616							ARUK	no		1	0	0	0	1
TAGLN3	29114	no					AGORA		no		1	0	0	0	1
TAOK1	57551	no						ARUK	no		1	0	0	0	1
TAOK2	9344	yes						ARUK	no		1	0	1	0.5	2.5
TARBP1	6894	no							yes		0	1	0	0	1
TBK1	29110	no						ARUK	no		1	0	0	0	1
TBP	6908	no						ARUK	no		1	0	0	0	1
TBX19	9095	no						ARUK	no		1	0	0	0	1
TBX6	6911	no						ARUK	no		1	0	0	0	1
TCERG1	10915	no						ARUK	no		1	0	0	0	1
TCF12	6938	no						ARUK	no		1	0	0	0	1
TCF20	6942	no						ARUK	no		1	0	0	0	1
TCF4	6925	no						ARUK	no		1	0	0	0	1
TCF7	6932	no						ARUK	no		1	0	0	0	1
TCFL5	10732	no						ARUK	no		1	0	0	0	1
TEAD1	7003	yes						ARUK	no		1	0	1	0.5	2.5
TEF	7008	no						ARUK	no		1	0	0	0	1
TESK2	10420	no							yes		0	1	0	0	1
TF	7018	no						ARUK	no		1	0	0	0	1
TFAM	7019	no				harmonizome			no		1	0	0	0	1
TFAP2E	339488	no						ARUK	no		1	0	0	0	1
TFCP2	7024	no				harmonizome		ARUK	no		1	0	0	0	1
TFE3	7030							ARUK	no		1	0	0	0	1
TFEB	7942	no						ARUK	no		1	0	0	0	1
TFR2	7036	no						ARUK	no		1	0	0	0	1
TFRC	7037	no						ARUK	no		1	0	0	0	1
TGFB1	7040	no				harmonizome	AGORA	ARUK	no		1	0	0	0	1
TGFBR2	7048	no					AGORA		no		1	0	0	0	1
TGIF1	7050	no						ARUK	no		1	0	0	0	1
THAP3	90326	no						ARUK	no		1	0	0	0	1
THAP7	80764	no						ARUK	no		1	0	0	0	1
THRA	7067	no				harmonizome		ARUK	no		1	0	0	0	1
THRB	7068	no						ARUK	no		1	0	0	0	1
TIMM13	26517	no					AGORA		no		1	0	0	0	1
TJP1	7082	no						ARUK	no		1	0	0	0	1
TJP2	9414	no						ARUK	no		1	0	0	0	1
TLE4	7091	no							yes		0	1	0	0	1
TLN1	7094	no					AGORA	ARUK	no		1	0	0	0	1
TLR1	7096	no					AGORA	ARUK	no		1	0	0	0	1
TLR4	7099	no				harmonizome	AGORA	ARUK	no		1	0	0	0	1
TMBIM1	64114	no					AGORA		no		1	0	0	0	1
TMBIM6	7009	no							yes		0	1	0	0	1
TMED10	10972	no				harmonizome			yes		1	1	0	0.5	2.5
TMEM106B	54664	yes				harmonizome			no		1	0	1	0.5	2.5
TMEM178B	100507421	no							yes		0	1	0	0	1
TMEM184B	25829	no					AGORA		no		1	0	0	0	1
TMEM219	124446	yes		GWAS_emagma					no		0	0	1	0	1
TMEM259	91304	yes		GWAS_emagma					no		0	0	1	0	1
TMF1	7110	no						ARUK	no		1	0	0	0	1
TMPO	7112	no					AGORA		no		1	0	0	0	1
TMX3	54495	no					AGORA		no		1	0	0	0	1
TP53	7157	no				harmonizome		ARUK	no		1	0	0	0	1
TP53TG5	27296	no							yes		0	1	0	0	1
TPI1	7167	no				harmonizome			no		1	0	0	0	1
TPST1	8460	no					AGORA		no		1	0	0	0	1
TRADD	8717	no						ARUK	no		1	0	0	0	1
TRAF6	7189	no						ARUK	no		1	0	0	0	1
TRAPPC13	80006	no							yes		0	1	0	0	1
TRIM13	10206	no						ARUK	no		1	0	0	0	1
TRIM27	5987	no						ARUK	no		1	0	0	0	1
TRIM28	10155	no							yes		0	1	0	0	1
TRIM32	22954	no						ARUK	no		1	0	0	0	1
TRIM37	4591	no						ARUK	no		1	0	0	0	1
TRIM4	89122	no		GWAS_emagma					no		0	0	1	0	1
TRIM47	91107	no							yes		0	1	0	0	1
TRIM5	85363	no						ARUK	no		1	0	0	0	1
TRIM52	84851	no						ARUK	no		1	0	0	0	1
TRIM62	55223	no						ARUK	no		1	0	0	0	1
TRIM8	81603	no						ARUK	yes		1	1	0	0.5	2.5
TRIOBP	11078	no					AGORA		no		1	0	0	0	1
TRPC1	7220	no						ARUK	no		1	0	0	0	1
TRPM7	54822	no				harmonizome			no		1	0	0	0	1
TSC22D4	81628	no							yes	GWAS_chromatin_oligo	0	1	0	0	1
TSPAN14	81619	yes	GWAS_pathway						no		0	0	1	0	1
TTBK1	84630	no						ARUK	no		1	0	0	0	1
TTBK2	146057	no						ARUK	no		1	0	0	0	1
TTYH2	94015	no					AGORA		no		1	0	0	0	1
TUBA4A	7277	no			KEGG_AD_PATHWAY			ARUK	no		1	0	0	0	1
TUBB2A	7280	no			KEGG_AD_PATHWAY				no		1	0	0	0	1
TUFM	7284	no					AGORA		no		1	0	0	0	1
UBE2I	7329	no						ARUK	no		1	0	0	0	1
UBE2N	7334	yes	GWAS_pathway						no		0	0	1	0	1
UBP1	7342	no						ARUK	no		1	0	0	0	1
UBQLN1	29979	no				harmonizome			no		1	0	0	0	1
UBTF	7343	no						ARUK	no		1	0	0	0	1
UGCG	7357	no				harmonizome			no		1	0	0	0	1
UGT8	7368	no					AGORA		no		1	0	0	0	1
UHRF2	115426	no						ARUK	no		1	0	0	0	1
ULK1	8408	no			KEGG_AD_PATHWAY				no		1	0	0	0	1
UNC5C	8633	no				harmonizome	AGORA		no		1	0	0	0	1
UNC79	57578	no					AGORA		no		1	0	0	0	1
UQCRC1	7384	no					AGORA		no		1	0	0	0	1
USF2	7392	no						ARUK	no		1	0	0	0	1
USP11	8237							ARUK	no		1	0	0	0	1
USP22	23326	no						ARUK	no		1	0	0	0	1
VCAN	1462	no					AGORA		no		1	0	0	0	1
VCP	7415	no					AGORA		no		1	0	0	0	1
VEGFA	7422	no				harmonizome		ARUK	no		1	0	0	0	1
VEZF1	7716	no							yes		0	1	0	0	1
VLDLR	7436	no						ARUK	no		1	0	0	0	1
VPS4A	27183	no						ARUK	no		1	0	0	0	1
VSNL1	7447	no				harmonizome	AGORA		no		1	0	0	0	1
VWA1	64856	no							yes		0	1	0	0	1
WBP2	23558	no							yes		0	1	0	0	1
WDR1	9948	no					AGORA		no		1	0	0	0	1
WDR7	23335	no					AGORA		no		1	0	0	0	1
WIPI2	26100	yes			KEGG_AD_PATHWAY				no		1	0	1	0.5	2.5
WNK1	65125	no						ARUK	no		1	0	0	0	1
WNK3	65267							ARUK	no		1	0	0	0	1
WWTR1	25937	no						ARUK	no		1	0	0	0	1
XBP1	7494	no			KEGG_AD_PATHWAY			ARUK	no		1	0	0	0	1
XBP1	7494	no			KEGG_AD_PATHWAY			ARUK	no		1	0	0	0	1
XPA	7507	no						ARUK	no		1	0	0	0	1
XPO5	57510	no							yes		0	1	0	0	1
YBX1	4904	no						ARUK	no		1	0	0	0	1
YIF1B	90522	no					AGORA		no		1	0	0	0	1
YOD1	55432	yes							no	GWAS_chromatin_oligo	0	0	1	0	1
YWHAZ	7534	no				harmonizome		ARUK	no		1	0	0	0	1
YY1	7528	no						ARUK	no		1	0	0	0	1
ZBTB16	7704	no					AGORA		no		1	0	0	0	1
ZBTB18	10472	no						ARUK	no		1	0	0	0	1
ZBTB2	57621	no						ARUK	no		1	0	0	0	1
ZBTB20	26137	no						ARUK	no		1	0	0	0	1
ZBTB26	57684	no						ARUK	no		1	0	0	0	1
ZBTB33	10009							ARUK	no		1	0	0	0	1
ZBTB37	84614	no						ARUK	no		1	0	0	0	1
ZBTB43	23099	no						ARUK	no		1	0	0	0	1
ZBTB44	29068	no							yes		0	1	0	0	1
ZBTB7A	51341	no						ARUK	no		1	0	0	0	1
ZCWPW1	55063	no						ARUK	no		1	0	0	0	1
ZFHX3	463	no						ARUK	no		1	0	0	0	1
ZIC1	7545	no						ARUK	no		1	0	0	0	1
ZKSCAN1	7586	yes							yes		0	1	1	0.5	2.5
ZNF12	7559	no						ARUK	no		1	0	0	0	1
ZNF133	7692	no						ARUK	no		1	0	0	0	1
ZNF136	7695	no						ARUK	no		1	0	0	0	1
ZNF140	7699	no						ARUK	no		1	0	0	0	1
ZNF141	7700	no						ARUK	no		1	0	0	0	1
ZNF250	58500	no						ARUK	no		1	0	0	0	1
ZNF263	10127	no						ARUK	no		1	0	0	0	1
ZNF274	10782	no						ARUK	no		1	0	0	0	1
ZNF276	92822	no						ARUK	no		1	0	0	0	1
ZNF281	23528	no						ARUK	no		1	0	0	0	1
ZNF282	8427	no						ARUK	no		1	0	0	0	1
ZNF32	7580	no						ARUK	no		1	0	0	0	1
ZNF345	25850	no						ARUK	no		1	0	0	0	1
ZNF385D	79750	no						ARUK	no		1	0	0	0	1
ZNF395	55893	no						ARUK	no		1	0	0	0	1
ZNF396	252884	no						ARUK	no		1	0	0	0	1
ZNF444	55311	no						ARUK	no		1	0	0	0	1
ZNF449	203523							ARUK	no		1	0	0	0	1
ZNF501	115560	no						ARUK	no		1	0	0	0	1
ZNF536	9745	no					AGORA		no		1	0	0	0	1
ZNF609	23060	no						ARUK	no		1	0	0	0	1
ZNF618	114991	no						ARUK	no		1	0	0	0	1
ZNF644	84146	no						ARUK	no		1	0	0	0	1
ZNF684	127396	no						ARUK	no		1	0	0	0	1
ZNF704	619279	no						ARUK	no		1	0	0	0	1
ZNF75A	7627	no						ARUK	no		1	0	0	0	1
ZNF76	7629	no						ARUK	no		1	0	0	0	1
ZNF771	51333	no						ARUK	no		1	0	0	0	1
ZNF787	126208	no						ARUK	no		1	0	0	0	1
ZNF821	55565	no						ARUK	no		1	0	0	0	1
ZSCAN23	222696	no						ARUK	no		1	0	0	0	1
ZSCAN31	64288	no						ARUK	no		1	0	0	0	1
ZSCAN5A	79149	no						ARUK	no		1	0	0	0	1
ZYX	7791	yes							no	GWAS_chromatin_oligo	0	0	1	0	1

## Sheet: Opc
SYMBOL	ENTREZID	GWAS_significant	GWAS_pathway	GWAS_emagma	KEGG	harmonizome	AGORA	ARUK	Mathys_sig	LiteratureScore	ExpressionScore	GeneticsScore	DiversificationScore	DiseaseScore
AADAT	51166	no					AGORA		no	1	0	0	0	1
ABCA1	19	no				harmonizome		ARUK	no	1	0	0	0	1
ABCA2	20	no				harmonizome		ARUK	no	1	0	0	0	1
ABCA3	21	no						ARUK	no	1	0	0	0	1
ABCC1	4363	no						ARUK	no	1	0	0	0	1
ABCC10	89845	no						ARUK	no	1	0	0	0	1
ABCC3	8714	no						ARUK	no	1	0	0	0	1
ABCC4	10257	no				harmonizome		ARUK	no	1	0	0	0	1
ABCC5	10057	no						ARUK	no	1	0	0	0	1
ABCC8	6833	no						ARUK	no	1	0	0	0	1
ABCG1	9619	no						ARUK	no	1	0	0	0	1
ABI1	10006	no						ARUK	no	1	0	0	0	1
ABI2	10152	no						ARUK	no	1	0	0	0	1
ABL1	25	no				harmonizome		ARUK	no	1	0	0	0	1
ABL2	27	no						ARUK	no	1	0	0	0	1
ACAT1	38	no						ARUK	no	1	0	0	0	1
ACHE	43	no				harmonizome			no	1	0	0	0	1
ACO1	48	no				harmonizome			no	1	0	0	0	1
ACSL1	2180	no					AGORA	ARUK	no	1	0	0	0	1
ACTB	60	yes	GWAS_pathway					ARUK	no	1	0	1	0.5	2.5
ACTG1	71	no						ARUK	no	1	0	0	0	1
ACTN1	87	no					AGORA		no	1	0	0	0	1
ACTN2	88	no					AGORA		no	1	0	0	0	1
ACVR1	90	no						ARUK	no	1	0	0	0	1
ADAM10	102	yes	GWAS_pathway		KEGG_AD_PATHWAY	harmonizome		ARUK	no	1	0	1	0.5	2.5
ADAM17	6868	no						ARUK	no	1	0	0	0	1
ADAM19	8728	no						ARUK	no	1	0	0	0	1
ADAM9	8754	no				harmonizome	AGORA	ARUK	no	1	0	0	0	1
ADM	133	no						ARUK	no	1	0	0	0	1
ADNP	23394	no						ARUK	no	1	0	0	0	1
ADRA1A	148	no						ARUK	no	1	0	0	0	1
AFAP1	60312	no							yes	0	1	0	0	1
AGAP2	116986	no						ARUK	no	1	0	0	0	1
AGO2	27161	no						ARUK	no	1	0	0	0	1
AHI1	54806	no							yes	0	1	0	0	1
AIFM1	9131					harmonizome	AGORA		no	1	0	0	0	1
AKT1	207	no			KEGG_AD_PATHWAY	harmonizome	AGORA	ARUK	no	1	0	0	0	1
ALK	238	no					AGORA		no	1	0	0	0	1
AMBRA1	55626	no			KEGG_AD_PATHWAY				no	1	0	0	0	1
ANK3	288	no						ARUK	no	1	0	0	0	1
ANKS1B	56899	no					AGORA		no	1	0	0	0	1
ANO6	196527	no					AGORA		no	1	0	0	0	1
ANP32B	10541	no					AGORA		no	1	0	0	0	1
ANXA4	307	no				harmonizome			no	1	0	0	0	1
ANXA5	308	no					AGORA		no	1	0	0	0	1
AP2A1	160	no					AGORA	ARUK	no	1	0	0	0	1
AP2A2	161	yes	GWAS_pathway					ARUK	no	1	0	1	0.5	2.5
AP2B1	163	no					AGORA	ARUK	no	1	0	0	0	1
AP2S1	1175	no						ARUK	no	1	0	0	0	1
AP3B2	8120	no					AGORA		no	1	0	0	0	1
AP3D1	8943	no					AGORA		no	1	0	0	0	1
APAF1	317	no			KEGG_AD_PATHWAY				no	1	0	0	0	1
APBA1	320	no				harmonizome			no	1	0	0	0	1
APBB1	322	no			KEGG_AD_PATHWAY			ARUK	no	1	0	0	0	1
APBB2	323	no				harmonizome		ARUK	no	1	0	0	0	1
APC	324	no			KEGG_AD_PATHWAY				no	1	0	0	0	1
APEX1	328	no						ARUK	no	1	0	0	0	1
APH1A	51107	no			KEGG_AD_PATHWAY	harmonizome		ARUK	no	1	0	0	0	1
APH1B	83464	yes						ARUK	no	1	0	1	0.5	2.5
APLP1	333	no						ARUK	no	1	0	0	0	1
APLP2	334	no				harmonizome			no	1	0	0	0	1
APOD	347	no				harmonizome	AGORA		no	1	0	0	0	1
APOE	348	yes	GWAS_pathway		KEGG_AD_PATHWAY	harmonizome	AGORA	ARUK	no	1	0	1	0.5	2.5
APP	351	no			KEGG_AD_PATHWAY	harmonizome		ARUK	no	1	0	0	0	1
AR	367							ARUK	no	1	0	0	0	1
ARAF	369				KEGG_AD_PATHWAY				no	1	0	0	0	1
ARC	23237	no				harmonizome		ARUK	no	1	0	0	0	1
ARHGAP26	23092	no					AGORA		no	1	0	0	0	1
ARHGAP35	2909	no						ARUK	no	1	0	0	0	1
ARNT2	9915	no						ARUK	no	1	0	0	0	1
ARNTL	406	no						ARUK	no	1	0	0	0	1
ASCL1	429	no						ARUK	no	1	0	0	0	1
ATCAY	85300	no					AGORA		no	1	0	0	0	1
ATF2	1386	no				harmonizome		ARUK	no	1	0	0	0	1
ATF4	468	no			KEGG_AD_PATHWAY	harmonizome		ARUK	no	1	0	0	0	1
ATF6	22926	no			KEGG_AD_PATHWAY			ARUK	no	1	0	0	0	1
ATF6B	1388	no						ARUK	no	1	0	0	0	1
ATG13	9776	no			KEGG_AD_PATHWAY				no	1	0	0	0	1
ATG14	22863	no			KEGG_AD_PATHWAY				no	1	0	0	0	1
ATM	472	no						ARUK	no	1	0	0	0	1
ATP13A4	84239	no							yes	0	1	0	0	1
ATP1A1	476	no						ARUK	no	1	0	0	0	1
ATP1A2	477	no						ARUK	no	1	0	0	0	1
ATP1A3	478	no					AGORA	ARUK	no	1	0	0	0	1
ATP1B1	481	no					AGORA	ARUK	no	1	0	0	0	1
ATP1B2	482	no						ARUK	no	1	0	0	0	1
ATP1B3	483	no						ARUK	no	1	0	0	0	1
ATP2A2	488	no					AGORA	ARUK	no	1	0	0	0	1
ATP2B1	490	no				harmonizome	AGORA		no	1	0	0	0	1
ATP2B2	491	no					AGORA		no	1	0	0	0	1
ATP2B4	493	no						ARUK	no	1	0	0	0	1
ATP2C1	27032	no				harmonizome			no	1	0	0	0	1
ATP6V0A1	535	no					AGORA		no	1	0	0	0	1
ATP6V0D1	9114	no					AGORA		no	1	0	0	0	1
ATP6V1A	523	no					AGORA		no	1	0	0	0	1
ATP6V1B2	526	no					AGORA		no	1	0	0	0	1
ATP6V1E1	529	no					AGORA		no	1	0	0	0	1
ATP6V1H	51606	no					AGORA		no	1	0	0	0	1
ATP7B	540	no				harmonizome			no	1	0	0	0	1
ATP8A1	10396	no						ARUK	no	1	0	0	0	1
ATP9A	10079	no						ARUK	no	1	0	0	0	1
ATR	545	no						ARUK	no	1	0	0	0	1
B2M	567	no						ARUK	no	1	0	0	0	1
BACE1	23621	no			KEGG_AD_PATHWAY	harmonizome		ARUK	no	1	0	0	0	1
BACH2	60468	no						ARUK	no	1	0	0	0	1
BAD	572	no			KEGG_AD_PATHWAY				no	1	0	0	0	1
BAG4	9530	no					AGORA		no	1	0	0	0	1
BAG5	9529	no						ARUK	no	1	0	0	0	1
BAIAP2	10458	no					AGORA		no	1	0	0	0	1
BAMBI	25805	no						ARUK	no	1	0	0	0	1
BBX	56987	no						ARUK	no	1	0	0	0	1
BCAS1	8537	no					AGORA		no	1	0	0	0	1
BCHE	590	no				harmonizome			no	1	0	0	0	1
BCL11B	64919	no						ARUK	no	1	0	0	0	1
BCL2	596	no				harmonizome	AGORA	ARUK	no	1	0	0	0	1
BCL6	604	no						ARUK	no	1	0	0	0	1
BCR	613	no				harmonizome			no	1	0	0	0	1
BECN1	8678	no			KEGG_AD_PATHWAY	harmonizome		ARUK	no	1	0	0	0	1
BEST1	7439	no						ARUK	no	1	0	0	0	1
BHLHE40	8553	no						ARUK	no	1	0	0	0	1
BHLHE41	79365	no						ARUK	no	1	0	0	0	1
BICD1	636	no						ARUK	no	1	0	0	0	1
BIN1	274	yes				harmonizome	AGORA	ARUK	no	1	0	1	0.5	2.5
BLMH	642	no				harmonizome			no	1	0	0	0	1
BLVRA	644	no				harmonizome			no	1	0	0	0	1
BMPR2	659	no						ARUK	no	1	0	0	0	1
BRCA1	672	no				harmonizome			no	1	0	0	0	1
BRD8	10902	no						ARUK	no	1	0	0	0	1
BRK1	55845	no						ARUK	no	1	0	0	0	1
BRSK1	84446	no						ARUK	no	1	0	0	0	1
BRSK2	9024	no						ARUK	no	1	0	0	0	1
BSG	682	no						ARUK	no	1	0	0	0	1
BSN	8927	no					AGORA		no	1	0	0	0	1
C1S	716	yes	GWAS_pathway						no	0	0	1	0	1
CACNA1A	773	no						ARUK	no	1	0	0	0	1
CACNA1B	774	no						ARUK	no	1	0	0	0	1
CACNA1C	775	no			KEGG_AD_PATHWAY				no	1	0	0	0	1
CACNA1D	776	no							yes	0	1	0	0	1
CACNA2D1	781	no						ARUK	no	1	0	0	0	1
CACNB2	783	no				harmonizome			no	1	0	0	0	1
CACNB4	785	no					AGORA		no	1	0	0	0	1
CADPS	8618	no					AGORA		no	1	0	0	0	1
CALM1	801	no			KEGG_AD_PATHWAY	harmonizome			no	1	0	0	0	1
CAMKK2	10645	no					AGORA		no	1	0	0	0	1
CAMTA2	23125	yes						ARUK	no	1	0	1	0.5	2.5
CAND2	23066	no						ARUK	no	1	0	0	0	1
CAPN2	824	no					AGORA		no	1	0	0	0	1
CASP8AP2	9994	no						ARUK	no	1	0	0	0	1
CAST	831	no						ARUK	no	1	0	0	0	1
CAV1	857	no				harmonizome		ARUK	no	1	0	0	0	1
CBL	867	no					AGORA		no	1	0	0	0	1
CBX3	11335	yes						ARUK	no	1	0	1	0.5	2.5
CD163L1	283316	no							yes	0	1	0	0	1
CD200	4345	no						ARUK	no	1	0	0	0	1
CD2AP	23607	yes						ARUK	no	1	0	1	0.5	2.5
CD47	961	no						ARUK	no	1	0	0	0	1
CD63	967	no						ARUK	no	1	0	0	0	1
CD81	975	no						ARUK	no	1	0	0	0	1
CD9	928	no						ARUK	no	1	0	0	0	1
CDC42	998	no						ARUK	no	1	0	0	0	1
CDH2	1000	no				harmonizome			no	1	0	0	0	1
CDH22	64405	no					AGORA		no	1	0	0	0	1
CDK11B	984	no				harmonizome			no	1	0	0	0	1
CDK5R1	8851	no			KEGG_AD_PATHWAY	harmonizome		ARUK	no	1	0	0	0	1
CDK5R1	8851	no			KEGG_AD_PATHWAY	harmonizome		ARUK	no	1	0	0	0	1
CDK5RAP1	51654	no						ARUK	no	1	0	0	0	1
CDK5RAP2	55755	no				harmonizome			no	1	0	0	0	1
CDYL	9425	no					AGORA		no	1	0	0	0	1
CEBPD	1052	no						ARUK	no	1	0	0	0	1
CEBPZ	10153	no						ARUK	no	1	0	0	0	1
CELF1	10658	no						ARUK	no	1	0	0	0	1
CERCAM	51148	no					AGORA		no	1	0	0	0	1
CFL1	1072	no						ARUK	no	1	0	0	0	1
CFTR	1080	no						ARUK	no	1	0	0	0	1
CGGBP1	8545	no						ARUK	no	1	0	0	0	1
CGNL1	84952	no						ARUK	no	1	0	0	0	1
CHADL	150356	no					AGORA		no	1	0	0	0	1
CHCHD3	54927	no					AGORA		no	1	0	0	0	1
CHD4	1108	no						ARUK	no	1	0	0	0	1
CHMP2A	27243	no						ARUK	no	1	0	0	0	1
CHRM3	1131	no						ARUK	no	1	0	0	0	1
CHRNA4	1137	no				harmonizome			no	1	0	0	0	1
CHST11	50515	no					AGORA		no	1	0	0	0	1
CHUK	1147	no			KEGG_AD_PATHWAY			ARUK	no	1	0	0	0	1
CIAPIN1	57019	no				harmonizome			no	1	0	0	0	1
CIRBP	1153	no					AGORA		no	1	0	0	0	1
CISD1	55847	yes					AGORA		no	1	0	1	0.5	2.5
CKAP5	9793	no						ARUK	no	1	0	0	0	1
CLDN11	5010	no						ARUK	no	1	0	0	0	1
CLDN12	9069	no						ARUK	no	1	0	0	0	1
CLOCK	9575	no						ARUK	no	1	0	0	0	1
CLSTN3	9746	no				harmonizome			no	1	0	0	0	1
CLTA	1211	no						ARUK	no	1	0	0	0	1
CLTB	1212	no						ARUK	no	1	0	0	0	1
CLTC	1213	no						ARUK	no	1	0	0	0	1
CLTCL1	8218	no						ARUK	no	1	0	0	0	1
CLU	1191	yes	GWAS_pathway			harmonizome	AGORA	ARUK	no	1	0	1	0.5	2.5
CNBP	7555	no						ARUK	no	1	0	0	0	1
CNKSR2	22866						AGORA		no	1	0	0	0	1
CNP	1267	no				harmonizome	AGORA		no	1	0	0	0	1
CNTN5	53942	no				harmonizome			no	1	0	0	0	1
CNTNAP2	26047	no					AGORA		no	1	0	0	0	1
COL25A1	84570	no				harmonizome	AGORA		no	1	0	0	0	1
COMT	1312	no				harmonizome			no	1	0	0	0	1
COX15	1355	no						ARUK	no	1	0	0	0	1
COX4I1	1327	no			KEGG_AD_PATHWAY			ARUK	no	1	0	0	0	1
COX5B	1329	no					AGORA		no	1	0	0	0	1
COX6B1	1340	no					AGORA		no	1	0	0	0	1
CPLX1	10815	no					AGORA		no	1	0	0	0	1
CREB1	1385	no				harmonizome		ARUK	no	1	0	0	0	1
CREB3	10488	no						ARUK	no	1	0	0	0	1
CREB3L1	90993	no						ARUK	no	1	0	0	0	1
CREB5	9586	no						ARUK	no	1	0	0	0	1
CREBBP	1387	no						ARUK	no	1	0	0	0	1
CREM	1390	no						ARUK	no	1	0	0	0	1
CRHR1	1394	no					AGORA		no	1	0	0	0	1
CRIM1	51232	no						ARUK	no	1	0	0	0	1
CRKL	1399	no						ARUK	no	1	0	0	0	1
CRY2	1408	yes							no	0	0	1	0	1
CRYAB	1410	no						ARUK	no	1	0	0	0	1
CSF1	1435	no			KEGG_AD_PATHWAY		AGORA	ARUK	no	1	0	0	0	1
CSGALNACT2	55454	no		GWAS_emagma					no	0	0	1	0	1
CSMD1	64478	no					AGORA		no	1	0	0	0	1
CSNK1A1	1452	no			KEGG_AD_PATHWAY				no	1	0	0	0	1
CSNK1D	1453	no				harmonizome			no	1	0	0	0	1
CSNK1E	1454	no			KEGG_AD_PATHWAY				no	1	0	0	0	1
CSNK2A1	1457	no			KEGG_AD_PATHWAY			ARUK	no	1	0	0	0	1
CSNK2A2	1459	no						ARUK	no	1	0	0	0	1
CSRP1	1465	no					AGORA		no	1	0	0	0	1
CST3	1471	no				harmonizome		ARUK	no	1	0	0	0	1
CTBP1	1487	no						ARUK	no	1	0	0	0	1
CTBP2	1488	no						ARUK	no	1	0	0	0	1
CTCF	10664	no				harmonizome			no	1	0	0	0	1
CTNNA3	29119	no				harmonizome			no	1	0	0	0	1
CTNNB1	1499	no			KEGG_AD_PATHWAY			ARUK	no	1	0	0	0	1
CTNND1	1500	no						ARUK	no	1	0	0	0	1
CTSB	1508	no				harmonizome		ARUK	no	1	0	0	0	1
CTSK	1513	no						ARUK	no	1	0	0	0	1
CUX1	1523	no						ARUK	no	1	0	0	0	1
CUX2	23316	no						ARUK	no	1	0	0	0	1
CYC1	1537	no			KEGG_AD_PATHWAY				no	1	0	0	0	1
CYCS	54205	no			KEGG_AD_PATHWAY			ARUK	no	1	0	0	0	1
CYFIP1	23191	no						ARUK	no	1	0	0	0	1
CYFIP2	26999	no					AGORA		no	1	0	0	0	1
CYP27A1	1593	no					AGORA		no	1	0	0	0	1
CYP46A1	10858	no				harmonizome		ARUK	no	1	0	0	0	1
DAB1	1600	no				harmonizome			no	1	0	0	0	1
DAD1	1603	no						ARUK	no	1	0	0	0	1
DAP3	7818	no					AGORA		no	1	0	0	0	1
DAPK1	1612	no				harmonizome			no	1	0	0	0	1
DBI	1622	no					AGORA		no	1	0	0	0	1
DBT	1629	no					AGORA		no	1	0	0	0	1
DCAF12	25853	no					AGORA		no	1	0	0	0	1
DCLK1	9201	no					AGORA		no	1	0	0	0	1
DCTN2	10540	no						ARUK	no	1	0	0	0	1
DDIT4	54541	no				harmonizome			no	1	0	0	0	1
DDOST	1650	no						ARUK	no	1	0	0	0	1
DHTKD1	55526	no					AGORA		no	1	0	0	0	1
DICER1	23405	no						ARUK	no	1	0	0	0	1
DIO2	1734	no						ARUK	no	1	0	0	0	1
DISC1	27185	no						ARUK	no	1	0	0	0	1
DKK1	22943	no			KEGG_AD_PATHWAY			ARUK	no	1	0	0	0	1
DLD	1738	no					AGORA		no	1	0	0	0	1
DLG2	1740	no					AGORA	ARUK	no	1	0	0	0	1
DLGAP1	9229	no					AGORA		no	1	0	0	0	1
DMD	1756							ARUK	no	1	0	0	0	1
DMXL2	23312	no					AGORA		no	1	0	0	0	1
DNAJB2	3300	no						ARUK	no	1	0	0	0	1
DNAJC6	9829	no					AGORA		no	1	0	0	0	1
DNM1	1759	no					AGORA		no	1	0	0	0	1
DNM1L	10059	no				harmonizome			no	1	0	0	0	1
DNM2	1785	no				harmonizome	AGORA		no	1	0	0	0	1
DNM3	26052	no					AGORA		no	1	0	0	0	1
DNMT3A	1788	no						ARUK	no	1	0	0	0	1
DOCK1	1793	no					AGORA		no	1	0	0	0	1
DOCK3	1795	no				harmonizome	AGORA		no	1	0	0	0	1
DOCK4	9732	no					AGORA		no	1	0	0	0	1
DPF1	8193	no						ARUK	no	1	0	0	0	1
DPF2	5977	no						ARUK	no	1	0	0	0	1
DPP10	57628	no					AGORA		no	1	0	0	0	1
DPP6	1804						AGORA		no	1	0	0	0	1
DPY30	84661	no					AGORA		no	1	0	0	0	1
DPYSL2	1808	no				harmonizome			no	1	0	0	0	1
DPYSL3	1809	no					AGORA		no	1	0	0	0	1
DRAP1	10589	no						ARUK	no	1	0	0	0	1
DROSHA	29102	no						ARUK	no	1	0	0	0	1
DUSP22	56940	no						ARUK	no	1	0	0	0	1
DYNC1I1	1780	no					AGORA		no	1	0	0	0	1
DYNC2LI1	51626	no					AGORA		no	1	0	0	0	1
DYRK1A	1859	no				harmonizome		ARUK	no	1	0	0	0	1
E2F3	1871	no						ARUK	no	1	0	0	0	1
E2F4	1874	no						ARUK	no	1	0	0	0	1
EAF2	55840	no						ARUK	no	1	0	0	0	1
ECE1	1889	no				harmonizome			no	1	0	0	0	1
EED	8726	no						ARUK	no	1	0	0	0	1
EEF2	1938	no				harmonizome			no	1	0	0	0	1
EEF2K	29904	no				harmonizome			no	1	0	0	0	1
EFCAB13	124989	no		GWAS_emagma					no	0	0	1	0	1
EFNA5	1946	no					AGORA	ARUK	no	1	0	0	0	1
EFNB2	1948	no						ARUK	no	1	0	0	0	1
EGFR	1956	no						ARUK	no	1	0	0	0	1
EHMT1	79813	no						ARUK	no	1	0	0	0	1
EHMT2	10919	no						ARUK	no	1	0	0	0	1
EIF2AK2	5610	no			KEGG_AD_PATHWAY	harmonizome			no	1	0	0	0	1
EIF2AK3	9451	no			KEGG_AD_PATHWAY				no	1	0	0	0	1
EIF2S1	1965	no			KEGG_AD_PATHWAY	harmonizome		ARUK	no	1	0	0	0	1
EIF4E	1977	no				harmonizome			no	1	0	0	0	1
ELAVL1	1994	no						ARUK	no	1	0	0	0	1
ELAVL4	1996	no					AGORA		no	1	0	0	0	1
ELF1	1997	no						ARUK	no	1	0	0	0	1
ELF2	1998	no						ARUK	no	1	0	0	0	1
ENC1	8507	no					AGORA		no	1	0	0	0	1
ENO1	2023	no				harmonizome	AGORA		no	1	0	0	0	1
EP300	2033	no						ARUK	no	1	0	0	0	1
EPB41L3	23136	no					AGORA		no	1	0	0	0	1
EPHA5	2044	no					AGORA		no	1	0	0	0	1
ERBB3	2065	no					AGORA		no	1	0	0	0	1
ERBB4	2066	no				harmonizome	AGORA		no	1	0	0	0	1
ERC2	26059	no					AGORA		no	1	0	0	0	1
ESR1	2099	no				harmonizome		ARUK	no	1	0	0	0	1
ESRRA	2101	no						ARUK	no	1	0	0	0	1
ESRRG	2104	no					AGORA	ARUK	no	1	0	0	0	1
ETFA	2108	no					AGORA		no	1	0	0	0	1
ETV1	2115	no						ARUK	no	1	0	0	0	1
ETV5	2119	no						ARUK	no	1	0	0	0	1
EZH1	2145	no						ARUK	no	1	0	0	0	1
EZH2	2146	no						ARUK	no	1	0	0	0	1
F3	2152	no						ARUK	no	1	0	0	0	1
FA2H	79152	no					AGORA		no	1	0	0	0	1
FABP5	2171	no						ARUK	no	1	0	0	0	1
FADS1	3992	no					AGORA		no	1	0	0	0	1
FADS2	9415	no					AGORA		no	1	0	0	0	1
FAN1	22909	no					AGORA		no	1	0	0	0	1
FBXL16	146330	no					AGORA		no	1	0	0	0	1
FBXW7	55294	no					AGORA	ARUK	no	1	0	0	0	1
FERMT1	55612	no						ARUK	no	1	0	0	0	1
FERMT2	10979	yes						ARUK	no	1	0	1	0.5	2.5
FGF12	2257	no					AGORA		no	1	0	0	0	1
FGF14	2259	no					AGORA		no	1	0	0	0	1
FGF2	2247	no						ARUK	no	1	0	0	0	1
FIBP	9158	yes		GWAS_emagma			AGORA		no	1	0	1	0.5	2.5
FIS1	51024	no						ARUK	no	1	0	0	0	1
FKBP5	2289	no					AGORA		no	1	0	0	0	1
FLOT1	10211	no						ARUK	no	1	0	0	0	1
FLOT2	2319	no						ARUK	no	1	0	0	0	1
FMNL3	91010	no							yes	0	1	0	0	1
FOXG1	2290	no						ARUK	no	1	0	0	0	1
FOXJ3	22887	no						ARUK	no	1	0	0	0	1
FOXK1	221937	no						ARUK	no	1	0	0	0	1
FOXN2	3344	no						ARUK	no	1	0	0	0	1
FOXO1	2308	no					AGORA		no	1	0	0	0	1
FOXO3	2309	no						ARUK	no	1	0	0	0	1
FOXP1	27086	no						ARUK	no	1	0	0	0	1
FRMD6	122786	no				harmonizome			no	1	0	0	0	1
FRMPD4	9758						AGORA		no	1	0	0	0	1
FTO	79068	no				harmonizome			no	1	0	0	0	1
FYN	2534	no				harmonizome		ARUK	no	1	0	0	0	1
FZD6	8323	no						ARUK	no	1	0	0	0	1
G3BP1	10146	no						ARUK	no	1	0	0	0	1
GAB1	2549	no						ARUK	no	1	0	0	0	1
GAB2	9846	no				harmonizome			no	1	0	0	0	1
GABBR1	2550	no				harmonizome		ARUK	no	1	0	0	0	1
GABBR2	9568	no						ARUK	no	1	0	0	0	1
GABPA	2551	no						ARUK	no	1	0	0	0	1
GABRB2	2561	no					AGORA		no	1	0	0	0	1
GABRG2	2566	no				harmonizome	AGORA		no	1	0	0	0	1
GAD1	2571	no					AGORA		no	1	0	0	0	1
GADD45B	4616	no							yes	0	1	0	0	1
GALR1	2587	no							yes	0	1	0	0	1
GAPDH	2597	no			KEGG_AD_PATHWAY	harmonizome	AGORA		no	1	0	0	0	1
GART	2618	no				harmonizome			no	1	0	0	0	1
GBA	2629	no				harmonizome		ARUK	no	1	0	0	0	1
GDAP1	54332	no					AGORA		no	1	0	0	0	1
GFAP	2670	no				harmonizome	AGORA		no	1	0	0	0	1
GGA3	23163	no						ARUK	no	1	0	0	0	1
GNAQ	2776	no			KEGG_AD_PATHWAY	harmonizome			no	1	0	0	0	1
GNB5	10681	no					AGORA		no	1	0	0	0	1
GOLM1	51280	no				harmonizome			no	1	0	0	0	1
GPC6	10082	no					AGORA		no	1	0	0	0	1
GPHN	10243	no				harmonizome			no	1	0	0	0	1
GPI	2821	no					AGORA		no	1	0	0	0	1
GPM6B	2824						AGORA		no	1	0	0	0	1
GPR158	57512	no							yes	0	1	0	0	1
GRIA1	2890	no				harmonizome		ARUK	no	1	0	0	0	1
GRIA2	2891	no				harmonizome	AGORA	ARUK	no	1	0	0	0	1
GRIA3	2892					harmonizome		ARUK	no	1	0	0	0	1
GRIA4	2893	no						ARUK	no	1	0	0	0	1
GRIN1	2902	no			KEGG_AD_PATHWAY			ARUK	no	1	0	0	0	1
GRIN2A	2903	no				harmonizome	AGORA	ARUK	no	1	0	0	0	1
GRIN2B	2904	no				harmonizome		ARUK	no	1	0	0	0	1
GRIN2D	2906	no						ARUK	no	1	0	0	0	1
GRIP1	23426	no						ARUK	no	1	0	0	0	1
GRM3	2913	no						ARUK	no	1	0	0	0	1
GRM5	2915	no						ARUK	no	1	0	0	0	1
GRN	2896	no		GWAS_emagma		harmonizome		ARUK	no	1	0	1	0.5	2.5
GSK3A	2931	no						ARUK	no	1	0	0	0	1
GSK3B	2932	no			KEGG_AD_PATHWAY	harmonizome		ARUK	no	1	0	0	0	1
GSK3B	2932	no			KEGG_AD_PATHWAY	harmonizome		ARUK	no	1	0	0	0	1
GSK3B	2932	no			KEGG_AD_PATHWAY	harmonizome		ARUK	no	1	0	0	0	1
GSN	2934	no					AGORA		no	1	0	0	0	1
GSTK1	373156	no					AGORA		no	1	0	0	0	1
GSTM3	2947	no				harmonizome			no	1	0	0	0	1
GSTO1	9446	no				harmonizome			no	1	0	0	0	1
GTF2A1	2957	no						ARUK	no	1	0	0	0	1
GTF2A2	2958	no						ARUK	no	1	0	0	0	1
GTF2B	2959	no						ARUK	no	1	0	0	0	1
GTF2E2	2961	no						ARUK	no	1	0	0	0	1
GTF2F2	2963	no						ARUK	no	1	0	0	0	1
GTF2H2	2966	no						ARUK	no	1	0	0	0	1
GTF2H3	2967	no						ARUK	no	1	0	0	0	1
GTF2I	2969	no						ARUK	no	1	0	0	0	1
GTF2IRD1	9569	no						ARUK	no	1	0	0	0	1
GTF2IRD2	84163	no						ARUK	no	1	0	0	0	1
GTF2IRD2B	389524	no						ARUK	no	1	0	0	0	1
HABP4	22927	no					AGORA		no	1	0	0	0	1
HCFC1	3054							ARUK	no	1	0	0	0	1
HDAC1	3065	no					AGORA	ARUK	no	1	0	0	0	1
HDAC3	8841	no						ARUK	no	1	0	0	0	1
HDAC6	10013					harmonizome		ARUK	no	1	0	0	0	1
HDAC9	9734	no						ARUK	no	1	0	0	0	1
HECW2	57520	no					AGORA		no	1	0	0	0	1
HES1	3280	no						ARUK	no	1	0	0	0	1
HES5	388585	no						ARUK	no	1	0	0	0	1
HES6	55502	no						ARUK	no	1	0	0	0	1
HEY1	23462	no						ARUK	no	1	0	0	0	1
HEY2	23493	no						ARUK	no	1	0	0	0	1
HIF1A	3091	no						ARUK	no	1	0	0	0	1
HIF3A	64344	no						ARUK	no	1	0	0	0	1
HINFP	25988	no						ARUK	no	1	0	0	0	1
HIVEP1	3096	no						ARUK	no	1	0	0	0	1
HLA-A	3105	no				harmonizome			no	1	0	0	0	1
HLF	3131	no						ARUK	no	1	0	0	0	1
HMBOX1	79618	no						ARUK	no	1	0	0	0	1
HMCES	56941	no				harmonizome			no	1	0	0	0	1
HMGB1	3146	no						ARUK	no	1	0	0	0	1
HMGCR	3156	no				harmonizome		ARUK	no	1	0	0	0	1
HNMT	3176	no						ARUK	no	1	0	0	0	1
HNRNPA1	3178	no				harmonizome			no	1	0	0	0	1
HNRNPK	3190	no						ARUK	no	1	0	0	0	1
HNRNPM	4670	no					AGORA		no	1	0	0	0	1
HNRNPU	3192	no					AGORA		no	1	0	0	0	1
HOMER1	9456	no					AGORA		no	1	0	0	0	1
HPCAL1	3241	no				harmonizome			no	1	0	0	0	1
HS3ST5	222537	no					AGORA		no	1	0	0	0	1
HSD17B10	3028				KEGG_AD_PATHWAY	harmonizome			no	1	0	0	0	1
HSF1	3297	no						ARUK	no	1	0	0	0	1
HSF2	3298	no						ARUK	no	1	0	0	0	1
HSP90AA1	3320	no						ARUK	no	1	0	0	0	1
HSP90AB1	3326	no						ARUK	no	1	0	0	0	1
HSPA8	3312	no						ARUK	no	1	0	0	0	1
HSPB1	3315	no					AGORA	ARUK	no	1	0	0	0	1
HTRA1	5654	no					AGORA		no	1	0	0	0	1
HTT	3064	no						ARUK	no	1	0	0	0	1
ICA1	3382	no					AGORA		no	1	0	0	0	1
ID2	3398	no						ARUK	no	1	0	0	0	1
IDE	3416	no			KEGG_AD_PATHWAY	harmonizome		ARUK	no	1	0	0	0	1
IDH2	3418	no					AGORA		no	1	0	0	0	1
IFIT1	3434	no							yes	0	1	0	0	1
IFNGR1	3459	no						ARUK	no	1	0	0	0	1
IGF1R	3480	no					AGORA	ARUK	no	1	0	0	0	1
IGF2R	3482	no				harmonizome		ARUK	no	1	0	0	0	1
IGFBP5	3488	no					AGORA		no	1	0	0	0	1
IKBKB	3551	no						ARUK	no	1	0	0	0	1
IL6ST	3572	no					AGORA		no	1	0	0	0	1
ILK	3611	no						ARUK	no	1	0	0	0	1
IMMT	10989	no					AGORA		no	1	0	0	0	1
INSR	3643	no			KEGG_AD_PATHWAY		AGORA	ARUK	no	1	0	0	0	1
IPO5	3843	no						ARUK	no	1	0	0	0	1
IPO7	10527	no						ARUK	no	1	0	0	0	1
IQGAP1	8826	no					AGORA	ARUK	no	1	0	0	0	1
IQSEC1	9922	no						ARUK	no	1	0	0	0	1
IRAK2	3656	no				harmonizome			no	1	0	0	0	1
IRF2	3660	no						ARUK	no	1	0	0	0	1
IRS1	3667	no			KEGG_AD_PATHWAY		AGORA	ARUK	no	1	0	0	0	1
ISCU	23479	no						ARUK	no	1	0	0	0	1
IST1	9798	no						ARUK	no	1	0	0	0	1
ITCH	83737	no						ARUK	no	1	0	0	0	1
ITGA4	3676	no						ARUK	no	1	0	0	0	1
ITGAL	3683	no						ARUK	no	1	0	0	0	1
ITGB1	3688	no						ARUK	no	1	0	0	0	1
ITM2B	9445	no				harmonizome			no	1	0	0	0	1
ITPK1	3705	no					AGORA		no	1	0	0	0	1
ITPR1	3708	no			KEGG_AD_PATHWAY		AGORA		no	1	0	0	0	1
ITPR2	3709	no						ARUK	no	1	0	0	0	1
JAK1	3716	no						ARUK	no	1	0	0	0	1
JAK2	3717	no						ARUK	no	1	0	0	0	1
JAM2	58494	no						ARUK	no	1	0	0	0	1
JAM3	83700	no						ARUK	no	1	0	0	0	1
JDP2	122953	no						ARUK	no	1	0	0	0	1
JUN	3725	no						ARUK	no	1	0	0	0	1
JUND	3727	no						ARUK	no	1	0	0	0	1
JUP	3728	no						ARUK	no	1	0	0	0	1
KALRN	8997	no				harmonizome	AGORA		no	1	0	0	0	1
KAT2B	8850	no					AGORA		no	1	0	0	0	1
KAT8	84148	yes		GWAS_emagma					no	0	0	1	0	1
KCND3	3752	no					AGORA		no	1	0	0	0	1
KCNIP1	30820	no					AGORA		yes	1	1	0	0.5	2.5
KCNIP3	30818	no						ARUK	no	1	0	0	0	1
KCNJ10	3766	no						ARUK	no	1	0	0	0	1
KCNJ11	3767	no						ARUK	no	1	0	0	0	1
KCNJ3	3760	no					AGORA		no	1	0	0	0	1
KCNQ2	3785	no						ARUK	no	1	0	0	0	1
KCNQ5	56479	no					AGORA		no	1	0	0	0	1
KDM1A	23028	no						ARUK	no	1	0	0	0	1
KDM3B	51780	no					AGORA		no	1	0	0	0	1
KEAP1	9817	no				harmonizome			no	1	0	0	0	1
KHDRBS2	202559	no					AGORA		no	1	0	0	0	1
KIAA1549L	25758	no					AGORA		no	1	0	0	0	1
KIDINS220	57498	no					AGORA		no	1	0	0	0	1
KIF13B	23303	no					AGORA		no	1	0	0	0	1
KIF1A	547	no						ARUK	no	1	0	0	0	1
KIF1C	10749	no						ARUK	no	1	0	0	0	1
KIF2A	3796	no						ARUK	no	1	0	0	0	1
KIF5B	3799	no						ARUK	no	1	0	0	0	1
KIF5C	3800							ARUK	no	1	0	0	0	1
KLF12	11278	no						ARUK	no	1	0	0	0	1
KLF13	51621	no						ARUK	no	1	0	0	0	1
KLF15	28999	no					AGORA	ARUK	no	1	0	0	0	1
KLF3	51274	no						ARUK	no	1	0	0	0	1
KLHL3	26249	no						ARUK	no	1	0	0	0	1
KNOP1	400506	yes		GWAS_emagma					no	0	0	1	0	1
KPNB1	3837	no					AGORA	ARUK	no	1	0	0	0	1
LACTB	114294	no		GWAS_emagma					no	0	0	1	0	1
LAMA2	3908	no						ARUK	no	1	0	0	0	1
LAMC1	3915	no				harmonizome		ARUK	no	1	0	0	0	1
LAMTOR5	10542	no						ARUK	no	1	0	0	0	1
LCOR	84458	no						ARUK	no	1	0	0	0	1
LCORL	254251	no						ARUK	no	1	0	0	0	1
LDB2	9079	no					AGORA		no	1	0	0	0	1
LEMD2	221496	no						ARUK	no	1	0	0	0	1
LEPR	3953	no				harmonizome		ARUK	no	1	0	0	0	1
LGMN	5641	no				harmonizome		ARUK	no	1	0	0	0	1
LMNA	4000	no					AGORA	ARUK	no	1	0	0	0	1
LNPEP	4012	no						ARUK	no	1	0	0	0	1
LNX1	84708	no					AGORA		no	1	0	0	0	1
LPIN1	23175	no					AGORA		no	1	0	0	0	1
LPL	4023	no			KEGG_AD_PATHWAY			ARUK	no	1	0	0	0	1
LPP	4026	no					AGORA		no	1	0	0	0	1
LRP1	4035	no			KEGG_AD_PATHWAY	harmonizome		ARUK	no	1	0	0	0	1
LRP3	4037	no						ARUK	no	1	0	0	0	1
LRP4	4038	no						ARUK	no	1	0	0	0	1
LRP5	4041	no						ARUK	no	1	0	0	0	1
LRP6	4040	no			KEGG_AD_PATHWAY			ARUK	no	1	0	0	0	1
LRPAP1	4043	no						ARUK	no	1	0	0	0	1
LRPPRC	10128	no					AGORA		no	1	0	0	0	1
LRRC75A	388341	no							yes	0	1	0	0	1
LRRK2	120892	no				harmonizome			no	1	0	0	0	1
LRRTM3	347731	no				harmonizome			no	1	0	0	0	1
LYN	4067	no						ARUK	no	1	0	0	0	1
MAF	4094	no						ARUK	no	1	0	0	0	1
MAF1	84232	no					AGORA		no	1	0	0	0	1
MAGI1	9223	no						ARUK	no	1	0	0	0	1
MALT1	10892	no						ARUK	no	1	0	0	0	1
MAOB	4129					harmonizome			no	1	0	0	0	1
MAP1A	4130	no						ARUK	no	1	0	0	0	1
MAP1B	4131	no					AGORA	ARUK	no	1	0	0	0	1
MAP2	4133	no					AGORA	ARUK	no	1	0	0	0	1
MAP2K1	5604	no			KEGG_AD_PATHWAY	harmonizome			no	1	0	0	0	1
MAP2K7	5609	no			KEGG_AD_PATHWAY				no	1	0	0	0	1
MAP3K13	9175	no						ARUK	no	1	0	0	0	1
MAP3K5	4217	no			KEGG_AD_PATHWAY				no	1	0	0	0	1
MAP4	4134	no					AGORA	ARUK	no	1	0	0	0	1
MAP4K4	9448	no						ARUK	no	1	0	0	0	1
MAP7	9053	no					AGORA	ARUK	no	1	0	0	0	1
MAP9	79884	no						ARUK	no	1	0	0	0	1
MAPK1	5594	no			KEGG_AD_PATHWAY		AGORA	ARUK	no	1	0	0	0	1
MAPK1	5594	no			KEGG_AD_PATHWAY		AGORA	ARUK	no	1	0	0	0	1
MAPK14	1432	no						ARUK	no	1	0	0	0	1
MAPK3	5595	no						ARUK	no	1	0	0	0	1
MAPK8	5599	no			KEGG_AD_PATHWAY	harmonizome		ARUK	no	1	0	0	0	1
MAPK8	5599	no			KEGG_AD_PATHWAY	harmonizome		ARUK	no	1	0	0	0	1
MAPK9	5601	no					AGORA		no	1	0	0	0	1
MAPRE1	22919	no						ARUK	no	1	0	0	0	1
MAPRE2	10982	no						ARUK	no	1	0	0	0	1
MAPRE3	22924	no						ARUK	no	1	0	0	0	1
MAPT	4137	no			KEGG_AD_PATHWAY	harmonizome		ARUK	no	1	0	0	0	1
MAPT	4137	no			KEGG_AD_PATHWAY	harmonizome		ARUK	no	1	0	0	0	1
MARCKS	4082	no							yes	0	1	0	0	1
MARK1	4139	no				harmonizome		ARUK	no	1	0	0	0	1
MARK2	2011	no						ARUK	no	1	0	0	0	1
MARK3	4140	no						ARUK	no	1	0	0	0	1
MARK4	57787	yes					AGORA	ARUK	no	1	0	1	0.5	2.5
MAX	4149	no						ARUK	no	1	0	0	0	1
MBNL2	10150	no						ARUK	no	1	0	0	0	1
MBP	4155	no						ARUK	no	1	0	0	0	1
MCF2L2	23101	no							yes	0	1	0	0	1
MCPH1	79648	no				harmonizome			no	1	0	0	0	1
MCU	90550	no			KEGG_AD_PATHWAY				no	1	0	0	0	1
MDH1	4190	no					AGORA		no	1	0	0	0	1
MDH2	4191	no					AGORA		no	1	0	0	0	1
MDK	4192	no					AGORA		no	1	0	0	0	1
MDM2	4193	no						ARUK	no	1	0	0	0	1
MECP2	4204							ARUK	no	1	0	0	0	1
MEF2C	4208	no					AGORA	ARUK	no	1	0	0	0	1
MEF2D	4209	no						ARUK	no	1	0	0	0	1
MEIS2	4212	no						ARUK	no	1	0	0	0	1
MFF	56947	no					AGORA		no	1	0	0	0	1
MGAT5	4249	no						ARUK	no	1	0	0	0	1
MGST3	4259	no					AGORA		no	1	0	0	0	1
MLX	6945	no						ARUK	no	1	0	0	0	1
MMP17	4326	no					AGORA		no	1	0	0	0	1
MMP2	4313	no						ARUK	no	1	0	0	0	1
MOG	4340	no					AGORA		no	1	0	0	0	1
MRPL1	65008	no					AGORA		no	1	0	0	0	1
MRPL15	29088	no					AGORA		no	1	0	0	0	1
MRPL16	54948	no					AGORA		no	1	0	0	0	1
MRPL39	54148	no					AGORA		no	1	0	0	0	1
MRPL43	84545	no					AGORA		no	1	0	0	0	1
MRPL48	51642	no					AGORA		no	1	0	0	0	1
MRPL50	54534	no					AGORA		no	1	0	0	0	1
MRPL57	78988	no					AGORA		no	1	0	0	0	1
MRPS16	51021	no					AGORA		no	1	0	0	0	1
MRPS22	56945	no					AGORA		no	1	0	0	0	1
MSN	4478						AGORA	ARUK	no	1	0	0	0	1
MT1M	4499	no							yes	0	1	0	0	1
MTCH2	23788	yes		GWAS_emagma					no	0	0	1	0	1
MTF1	4520	no						ARUK	no	1	0	0	0	1
MTF2	22823	no						ARUK	no	1	0	0	0	1
MTMR10	54893	no					AGORA		no	1	0	0	0	1
MTOR	2475	no			KEGG_AD_PATHWAY	harmonizome		ARUK	no	1	0	0	0	1
MTR	4548	no				harmonizome			no	1	0	0	0	1
MTRR	4552	no				harmonizome			no	1	0	0	0	1
MXD4	10608	no						ARUK	no	1	0	0	0	1
MYRF	745	no					AGORA		no	1	0	0	0	1
NAB2	4665	no						ARUK	no	1	0	0	0	1
NACA	4666	no				harmonizome			no	1	0	0	0	1
NAE1	8883	no			KEGG_AD_PATHWAY				no	1	0	0	0	1
NCAM1	4684	no				harmonizome		ARUK	no	1	0	0	0	1
NCKAP1	10787	no						ARUK	no	1	0	0	0	1
NCOA4	8031	no						ARUK	no	1	0	0	0	1
NCOA5	57727	no						ARUK	no	1	0	0	0	1
NCSTN	23385	no			KEGG_AD_PATHWAY	harmonizome		ARUK	no	1	0	0	0	1
NDRG2	57447	no				harmonizome			no	1	0	0	0	1
NDUFA1	4694				KEGG_AD_PATHWAY				no	1	0	0	0	1
NDUFA10	4705	no					AGORA		no	1	0	0	0	1
NDUFS1	4719	no					AGORA		no	1	0	0	0	1
NDUFS2	4720	yes					AGORA		no	1	0	1	0.5	2.5
NDUFS7	374291	no					AGORA		no	1	0	0	0	1
NDUFV1	4723	no					AGORA		no	1	0	0	0	1
NEDD4	4734	no						ARUK	no	1	0	0	0	1
NEDD9	4739	no				harmonizome			no	1	0	0	0	1
NFASC	23114	no						ARUK	no	1	0	0	0	1
NFAT5	10725	no						ARUK	no	1	0	0	0	1
NFATC3	4775	no						ARUK	no	1	0	0	0	1
NFIB	4781	no						ARUK	no	1	0	0	0	1
NFIC	4782	no						ARUK	no	1	0	0	0	1
NFIX	4784	no						ARUK	no	1	0	0	0	1
NFKB1	4790	no			KEGG_AD_PATHWAY	harmonizome		ARUK	no	1	0	0	0	1
NFKBIA	4792	no					AGORA	ARUK	no	1	0	0	0	1
NFKBIZ	64332	no					AGORA	ARUK	no	1	0	0	0	1
NFX1	4799	no						ARUK	no	1	0	0	0	1
NGF	4803	no				harmonizome		ARUK	no	1	0	0	0	1
NHSL1	57224	no					AGORA		no	1	0	0	0	1
NIPBL	25836	no						ARUK	no	1	0	0	0	1
NLGN1	22871	no						ARUK	no	1	0	0	0	1
NLGN2	57555	no						ARUK	no	1	0	0	0	1
NLGN3	54413							ARUK	no	1	0	0	0	1
NLGN4X	57502							ARUK	no	1	0	0	0	1
NLGN4Y	22829							ARUK	no	1	0	0	0	1
NLRP1	22861	no				harmonizome			no	1	0	0	0	1
NMNAT2	23057	no					AGORA		no	1	0	0	0	1
NNT	23530	no					AGORA		no	1	0	0	0	1
NONO	4841						AGORA		no	1	0	0	0	1
NOS1	4842	no			KEGG_AD_PATHWAY			ARUK	no	1	0	0	0	1
NOTCH1	4851	no						ARUK	no	1	0	0	0	1
NPAS2	4862	no						ARUK	no	1	0	0	0	1
NPAT	4863	no						ARUK	no	1	0	0	0	1
NR1D2	9975	no						ARUK	no	1	0	0	0	1
NR1H2	7376	no				harmonizome	AGORA		no	1	0	0	0	1
NR1H3	10062	no				harmonizome	AGORA		no	1	0	0	0	1
NR2C1	7181	no						ARUK	no	1	0	0	0	1
NR2C2	7182	no						ARUK	no	1	0	0	0	1
NR2F1	7025	no						ARUK	no	1	0	0	0	1
NR3C1	2908	no				harmonizome	AGORA	ARUK	no	1	0	0	0	1
NR3C2	4306	no						ARUK	no	1	0	0	0	1
NR6A1	2649	no						ARUK	no	1	0	0	0	1
NRF1	4899	yes						ARUK	no	1	0	1	0.5	2.5
NRG1	3084	no				harmonizome	AGORA		no	1	0	0	0	1
NRG3	10718	no				harmonizome			no	1	0	0	0	1
NRN1	51299	no					AGORA		no	1	0	0	0	1
NRP1	8829	no						ARUK	no	1	0	0	0	1
NRXN1	9378	no						ARUK	no	1	0	0	0	1
NRXN3	9369	no					AGORA		no	1	0	0	0	1
NSF	4905	no					AGORA		no	1	0	0	0	1
NSUN4	387338	no				harmonizome			no	1	0	0	0	1
NTRK2	4915	no				harmonizome		ARUK	no	1	0	0	0	1
NUCKS1	64710	no						ARUK	no	1	0	0	0	1
NUFIP1	26747	no						ARUK	no	1	0	0	0	1
NUMB	8650	no				harmonizome			no	1	0	0	0	1
ODF2	4957	no						ARUK	no	1	0	0	0	1
OLFM1	10439	no					AGORA		no	1	0	0	0	1
OLIG1	116448	no							yes	0	1	0	0	1
OLIG2	10215	no						ARUK	no	1	0	0	0	1
ONECUT1	3175	no						ARUK	no	1	0	0	0	1
OPA3	80207	yes		GWAS_emagma					no	0	0	1	0	1
OPHN1	4983							ARUK	no	1	0	0	0	1
OXR1	55074	no					AGORA		no	1	0	0	0	1
P2RX4	5025	no						ARUK	no	1	0	0	0	1
P2RX7	5027	no						ARUK	no	1	0	0	0	1
P4HB	5034	no						ARUK	no	1	0	0	0	1
PADI2	11240	no					AGORA		no	1	0	0	0	1
PAK1	5058	no				harmonizome	AGORA		no	1	0	0	0	1
PAK2	5062	no						ARUK	no	1	0	0	0	1
PAPOLA	10914	no					AGORA		no	1	0	0	0	1
PARK7	11315	no				harmonizome			no	1	0	0	0	1
PARP9	83666	no					AGORA		no	1	0	0	0	1
PARVA	55742	no						ARUK	no	1	0	0	0	1
PATZ1	23598	no						ARUK	no	1	0	0	0	1
PAWR	5074	no				harmonizome			no	1	0	0	0	1
PBX1	5087	no						ARUK	no	1	0	0	0	1
PCDH11X	27328					harmonizome			no	1	0	0	0	1
PCMT1	5110	no				harmonizome			no	1	0	0	0	1
PCSK2	5126	no				harmonizome			no	1	0	0	0	1
PDGFRA	5156	no							yes	0	1	0	0	1
PDHA1	5160						AGORA		no	1	0	0	0	1
PDHB	5162	no					AGORA		no	1	0	0	0	1
PELI1	57162	no						ARUK	no	1	0	0	0	1
PFKP	5214	no					AGORA		no	1	0	0	0	1
PGLS	25796	no					AGORA		no	1	0	0	0	1
PGM2L1	283209	no					AGORA		no	1	0	0	0	1
PGRMC1	10857							ARUK	no	1	0	0	0	1
PHF1	5252	no						ARUK	no	1	0	0	0	1
PHGDH	26227	no					AGORA		no	1	0	0	0	1
PICALM	8301	yes				harmonizome	AGORA	ARUK	no	1	0	1	0.5	2.5
PIK3C3	5289	no			KEGG_AD_PATHWAY				no	1	0	0	0	1
PIK3CA	5290	no			KEGG_AD_PATHWAY		AGORA		no	1	0	0	0	1
PIK3CB	5291	no					AGORA		no	1	0	0	0	1
PIK3R4	30849	no			KEGG_AD_PATHWAY				no	1	0	0	0	1
PIN1	5300	no				harmonizome		ARUK	no	1	0	0	0	1
PKNOX1	5316	no						ARUK	no	1	0	0	0	1
PKNOX2	63876	no						ARUK	no	1	0	0	0	1
PLAT	5327	no				harmonizome			no	1	0	0	0	1
PLCB1	23236	no					AGORA		no	1	0	0	0	1
PLEC	5339	no					AGORA		no	1	0	0	0	1
PLEKHA7	144100	no						ARUK	no	1	0	0	0	1
PLEKHH1	57475	no					AGORA		no	1	0	0	0	1
PLLP	51090	no					AGORA		no	1	0	0	0	1
PLP1	5354						AGORA		no	1	0	0	0	1
PLPPR4	9890	no					AGORA		no	1	0	0	0	1
PLXNB1	5364	no					AGORA		no	1	0	0	0	1
PNMA2	10687	no					AGORA		no	1	0	0	0	1
POLG	5428	no				harmonizome			no	1	0	0	0	1
POLR2E	5434	yes		GWAS_emagma					no	0	0	1	0	1
PON1	5444	no				harmonizome			no	1	0	0	0	1
PON2	5445	no				harmonizome			no	1	0	0	0	1
PON3	5446	no				harmonizome			no	1	0	0	0	1
POU2F2	5452	no						ARUK	no	1	0	0	0	1
POU3F2	5454	no						ARUK	no	1	0	0	0	1
POU6F1	5463	no						ARUK	no	1	0	0	0	1
PPARA	5465	no					AGORA	ARUK	no	1	0	0	0	1
PPARD	5467	no						ARUK	no	1	0	0	0	1
PPARG	5468	no				harmonizome		ARUK	no	1	0	0	0	1
PPARGC1A	10891	no						ARUK	no	1	0	0	0	1
PPM1F	9647	no						ARUK	no	1	0	0	0	1
PPP1CA	5499	no						ARUK	no	1	0	0	0	1
PPP1CC	5501	no					AGORA		no	1	0	0	0	1
PPP1R7	5510	no					AGORA		no	1	0	0	0	1
PPP2CB	5516	no						ARUK	no	1	0	0	0	1
PPP2R2B	5521	no				harmonizome			no	1	0	0	0	1
PPP3CA	5530	no			KEGG_AD_PATHWAY		AGORA	ARUK	no	1	0	0	0	1
PPP3CA	5530	no			KEGG_AD_PATHWAY		AGORA	ARUK	no	1	0	0	0	1
PPP5C	5536	no						ARUK	no	1	0	0	0	1
PRDM10	56980	no						ARUK	no	1	0	0	0	1
PRDM2	7799	no						ARUK	no	1	0	0	0	1
PRDX1	5052	no				harmonizome	AGORA		no	1	0	0	0	1
PRDX6	9588	no					AGORA		no	1	0	0	0	1
PREPL	9581	no					AGORA		no	1	0	0	0	1
PREX1	57580	no					AGORA		no	1	0	0	0	1
PRKAA1	5562	no						ARUK	no	1	0	0	0	1
PRKAA2	5563	no						ARUK	no	1	0	0	0	1
PRKACA	5566	no				harmonizome		ARUK	no	1	0	0	0	1
PRKAR2B	5577	no					AGORA		no	1	0	0	0	1
PRKCA	5578	no						ARUK	no	1	0	0	0	1
PRKD1	5587	no						ARUK	no	1	0	0	0	1
PRNP	5621	no				harmonizome		ARUK	no	1	0	0	0	1
PROX1	5629	no						ARUK	no	1	0	0	0	1
PRRX1	5396	no						ARUK	no	1	0	0	0	1
PRRX2	51450	no						ARUK	no	1	0	0	0	1
PSAP	5660	no					AGORA		no	1	0	0	0	1
PSEN1	5663	no			KEGG_AD_PATHWAY	harmonizome		ARUK	no	1	0	0	0	1
PSEN1	5663	no			KEGG_AD_PATHWAY	harmonizome		ARUK	no	1	0	0	0	1
PSEN1	5663	no			KEGG_AD_PATHWAY	harmonizome		ARUK	no	1	0	0	0	1
PSMA1	5682	no			KEGG_AD_PATHWAY				no	1	0	0	0	1
PSMA3	5684	no						ARUK	no	1	0	0	0	1
PSMC1	5700	no			KEGG_AD_PATHWAY				no	1	0	0	0	1
PSMD1	5707	no						ARUK	no	1	0	0	0	1
PTEN	5728	no						ARUK	no	1	0	0	0	1
PTGDS	5730	no				harmonizome			no	1	0	0	0	1
PTGES2	80142	no				harmonizome			no	1	0	0	0	1
PTGES3	10728	no				harmonizome			no	1	0	0	0	1
PTK2	5747	no						ARUK	no	1	0	0	0	1
PTK2B	2185	yes	GWAS_pathway					ARUK	no	1	0	1	0.5	2.5
PTN	5764	no					AGORA		no	1	0	0	0	1
PTPN11	5781	no						ARUK	no	1	0	0	0	1
PTPN13	5783	no						ARUK	no	1	0	0	0	1
PTPRJ	5795	no						ARUK	no	1	0	0	0	1
PTPRO	5800	no						ARUK	no	1	0	0	0	1
PTPRR	5801	no					AGORA		no	1	0	0	0	1
PTPRT	11122	no						ARUK	no	1	0	0	0	1
PTPRZ1	5803	no					AGORA		no	1	0	0	0	1
PTTG1IP	754	no					AGORA		no	1	0	0	0	1
PXN	5829	no						ARUK	no	1	0	0	0	1
RAB11A	8766	no						ARUK	no	1	0	0	0	1
RAB11B	9230	no						ARUK	no	1	0	0	0	1
RAB21	23011	no					AGORA		no	1	0	0	0	1
RAB27A	5873	no				harmonizome			no	1	0	0	0	1
RAB27B	5874	no					AGORA		no	1	0	0	0	1
RAB29	8934	no				harmonizome			no	1	0	0	0	1
RAB4A	5867	no				harmonizome			no	1	0	0	0	1
RAB5A	5868	no						ARUK	no	1	0	0	0	1
RAB6A	5870	no				harmonizome			no	1	0	0	0	1
RAB7A	7879	no				harmonizome			no	1	0	0	0	1
RABEP1	9135	yes					AGORA		no	1	0	1	0.5	2.5
RABGAP1L	9910	no				harmonizome			no	1	0	0	0	1
RAC1	5879	no						ARUK	no	1	0	0	0	1
RAMP1	10267	no						ARUK	no	1	0	0	0	1
RANBP9	10048	no				harmonizome		ARUK	no	1	0	0	0	1
RAP1B	5908	no						ARUK	no	1	0	0	0	1
RARB	5915	no						ARUK	no	1	0	0	0	1
RARG	5916	no						ARUK	no	1	0	0	0	1
RASGEF1B	153020	no							yes	0	1	0	0	1
RB1	5925	no						ARUK	no	1	0	0	0	1
RB1CC1	9821	no			KEGG_AD_PATHWAY				no	1	0	0	0	1
REXO4	57109	no						ARUK	no	1	0	0	0	1
RFX2	5990	no						ARUK	no	1	0	0	0	1
RFX3	5991	no						ARUK	no	1	0	0	0	1
RFX4	5992	no						ARUK	no	1	0	0	0	1
RFX7	64864	no						ARUK	no	1	0	0	0	1
RHOA	387	no						ARUK	no	1	0	0	0	1
RICTOR	253260	no						ARUK	no	1	0	0	0	1
RIMS2	9699	no					AGORA		no	1	0	0	0	1
RIN3	79890	no					AGORA	ARUK	no	1	0	0	0	1
RIPK1	8737	no						ARUK	no	1	0	0	0	1
RNF4	6047	no						ARUK	no	1	0	0	0	1
RNF40	9810	no		GWAS_emagma					no	0	0	1	0	1
ROBO1	6091	no					AGORA		no	1	0	0	0	1
ROCK1	6093	no						ARUK	no	1	0	0	0	1
ROCK2	9475	no						ARUK	no	1	0	0	0	1
RORB	6096	no						ARUK	no	1	0	0	0	1
RPH3A	22895	no					AGORA		no	1	0	0	0	1
RPS3A	6189	no				harmonizome			no	1	0	0	0	1
RPS6KA2	6196	no					AGORA		no	1	0	0	0	1
RPS6KA3	6197							ARUK	no	1	0	0	0	1
RRM1	6240	no					AGORA		no	1	0	0	0	1
RTN1	6252	no					AGORA		no	1	0	0	0	1
RTN3	10313	no			KEGG_AD_PATHWAY		AGORA		no	1	0	0	0	1
RTN4	57142	no				harmonizome	AGORA		no	1	0	0	0	1
RUFY3	22902	no					AGORA		no	1	0	0	0	1
RXRA	6256	no					AGORA	ARUK	no	1	0	0	0	1
RXRB	6257	no						ARUK	no	1	0	0	0	1
RYR3	6263	no			KEGG_AD_PATHWAY				no	1	0	0	0	1
S100A6	6277	no					AGORA		no	1	0	0	0	1
SAMD12	401474	no						ARUK	no	1	0	0	0	1
SASH1	23328	no					AGORA		no	1	0	0	0	1
SCARB2	950	no						ARUK	no	1	0	0	0	1
SCG3	29106	no					AGORA		no	1	0	0	0	1
SCN2A	6326	no					AGORA		no	1	0	0	0	1
SCN7A	6332	no					AGORA		no	1	0	0	0	1
SCN8A	6334	no					AGORA	ARUK	no	1	0	0	0	1
SCN9A	6335	no					AGORA	ARUK	no	1	0	0	0	1
SDHA	6389	no			KEGG_AD_PATHWAY		AGORA		no	1	0	0	0	1
SEMA3A	10371	no						ARUK	no	1	0	0	0	1
SENP1	29843	no					AGORA		no	1	0	0	0	1
SERPINI1	5274	no				harmonizome		ARUK	no	1	0	0	0	1
SET	6418	no						ARUK	no	1	0	0	0	1
SGIP1	84251	no					AGORA		no	1	0	0	0	1
SGPL1	8879	no					AGORA		no	1	0	0	0	1
SGPP1	81537	no					AGORA		no	1	0	0	0	1
SH3GL2	6456	no						ARUK	no	1	0	0	0	1
SH3GLB2	56904	no					AGORA		no	1	0	0	0	1
SIRPA	140885	no						ARUK	no	1	0	0	0	1
SIRT1	23411	no				harmonizome		ARUK	no	1	0	0	0	1
SIRT2	22933	no				harmonizome			no	1	0	0	0	1
SIRT3	23410	no				harmonizome			no	1	0	0	0	1
SIRT5	23408	no				harmonizome			no	1	0	0	0	1
SLC12A2	6558	no						ARUK	no	1	0	0	0	1
SLC12A6	9990	no						ARUK	no	1	0	0	0	1
SLC13A3	64849	no						ARUK	no	1	0	0	0	1
SLC16A10	117247	no						ARUK	no	1	0	0	0	1
SLC16A2	6567							ARUK	no	1	0	0	0	1
SLC16A7	9194	no						ARUK	no	1	0	0	0	1
SLC1A1	6505	no				harmonizome		ARUK	no	1	0	0	0	1
SLC1A2	6506	no				harmonizome	AGORA	ARUK	no	1	0	0	0	1
SLC1A3	6507	no						ARUK	no	1	0	0	0	1
SLC22A23	63027	no					AGORA		no	1	0	0	0	1
SLC22A3	6581	no						ARUK	no	1	0	0	0	1
SLC24A2	25769	no						ARUK	no	1	0	0	0	1
SLC24A3	57419	no						ARUK	no	1	0	0	0	1
SLC24A4	123041	yes				harmonizome		ARUK	no	1	0	1	0.5	2.5
SLC25A11	8402	no					AGORA		no	1	0	0	0	1
SLC25A4	291	no			KEGG_AD_PATHWAY				no	1	0	0	0	1
SLC26A3	1811	no							yes	0	1	0	0	1
SLC27A1	376497	no						ARUK	no	1	0	0	0	1
SLC27A4	10999	no						ARUK	no	1	0	0	0	1
SLC29A2	3177	no						ARUK	no	1	0	0	0	1
SLC2A1	6513	no				harmonizome		ARUK	no	1	0	0	0	1
SLC2A13	114134	no						ARUK	no	1	0	0	0	1
SLC36A1	206358	no						ARUK	no	1	0	0	0	1
SLC38A1	81539	no						ARUK	no	1	0	0	0	1
SLC38A2	54407	no					AGORA	ARUK	no	1	0	0	0	1
SLC39A13	91252	yes		GWAS_emagma					no	0	0	1	0	1
SLC39A6	25800	no				harmonizome			no	1	0	0	0	1
SLC3A2	6520	no						ARUK	no	1	0	0	0	1
SLC40A1	30061	no						ARUK	no	1	0	0	0	1
SLC43A2	124935	no						ARUK	no	1	0	0	0	1
SLC44A1	23446	no						ARUK	no	1	0	0	0	1
SLC44A2	57153	no						ARUK	no	1	0	0	0	1
SLC47A1	55244	no						ARUK	no	1	0	0	0	1
SLC4A10	57282	no					AGORA		no	1	0	0	0	1
SLC4A4	8671	no						ARUK	no	1	0	0	0	1
SLC4A7	9497	no						ARUK	no	1	0	0	0	1
SLC4A8	9498	no						ARUK	no	1	0	0	0	1
SLC6A1	6529	no						ARUK	no	1	0	0	0	1
SLC6A11	6538	no						ARUK	yes	1	1	0	0.5	2.5
SLC6A12	6539	no						ARUK	no	1	0	0	0	1
SLC6A8	6535							ARUK	no	1	0	0	0	1
SLC7A1	6541	no						ARUK	no	1	0	0	0	1
SLC7A2	6542	no						ARUK	no	1	0	0	0	1
SLC7A5	8140	no						ARUK	no	1	0	0	0	1
SLC7A6	9057	no						ARUK	no	1	0	0	0	1
SLC8A1	6546	no				harmonizome		ARUK	no	1	0	0	0	1
SLC8A3	6547	no						ARUK	no	1	0	0	0	1
SLCO3A1	28232	no						ARUK	no	1	0	0	0	1
SLCO5A1	81796	no						ARUK	no	1	0	0	0	1
SLIT2	9353	no					AGORA		no	1	0	0	0	1
SLIT3	6586	no					AGORA		no	1	0	0	0	1
SLITRK4	139065						AGORA		no	1	0	0	0	1
SMAD2	4087	no						ARUK	no	1	0	0	0	1
SMAD3	4088	no						ARUK	no	1	0	0	0	1
SMAD4	4089	no					AGORA		no	1	0	0	0	1
SMAD5	4090	no						ARUK	no	1	0	0	0	1
SMO	6608	no						ARUK	no	1	0	0	0	1
SNAI3	333929	no						ARUK	no	1	0	0	0	1
SNAP25	6616	no					AGORA	ARUK	yes	1	1	0	0.5	2.5
SNAP91	9892	no					AGORA		no	1	0	0	0	1
SNAPC3	6619	no						ARUK	no	1	0	0	0	1
SNCA	6622	no			KEGG_AD_PATHWAY	harmonizome	AGORA	ARUK	no	1	0	0	0	1
SNTG1	54212	no						ARUK	no	1	0	0	0	1
SNTG2	54221	no						ARUK	no	1	0	0	0	1
SNX1	6642	no				harmonizome			no	1	0	0	0	1
SNX6	58533	no						ARUK	no	1	0	0	0	1
SNX9	51429	no							yes	0	1	0	0	1
SOD1	6647	no				harmonizome			no	1	0	0	0	1
SORCS1	114815	no				harmonizome			no	1	0	0	0	1
SORL1	6653	yes				harmonizome		ARUK	no	1	0	1	0.5	2.5
SOX10	6663	no						ARUK	no	1	0	0	0	1
SOX12	6666	no						ARUK	no	1	0	0	0	1
SOX2	6657	no						ARUK	no	1	0	0	0	1
SOX4	6659	no						ARUK	no	1	0	0	0	1
SOX8	30812	no						ARUK	yes	1	1	0	0.5	2.5
SP3	6670	no						ARUK	no	1	0	0	0	1
SPAST	6683	no						ARUK	no	1	0	0	0	1
SPCS1	28972	no					AGORA		no	1	0	0	0	1
SPG7	6687	no					AGORA		no	1	0	0	0	1
SPON1	10418	no				harmonizome			no	1	0	0	0	1
SPP1	6696	no						ARUK	no	1	0	0	0	1
SPPL2B	56928	no				harmonizome			no	1	0	0	0	1
SPRED1	161742	no						ARUK	no	1	0	0	0	1
SPTBN4	57731	no						ARUK	no	1	0	0	0	1
SQSTM1	8878	yes				harmonizome		ARUK	no	1	0	1	0.5	2.5
SREBF2	6721	no					AGORA	ARUK	no	1	0	0	0	1
SREK1	140890	no				harmonizome			no	1	0	0	0	1
SREK1IP1	285672	no				harmonizome			no	1	0	0	0	1
SRSF2	6427	no					AGORA	ARUK	no	1	0	0	0	1
ST8SIA3	51046	no					AGORA		no	1	0	0	0	1
STAG3	10734	yes		GWAS_emagma					no	0	0	1	0	1
STAT3	6774	no					AGORA	ARUK	no	1	0	0	0	1
STAU1	6780	no					AGORA		no	1	0	0	0	1
STK39	27347	no						ARUK	no	1	0	0	0	1
STT3A	3703	no						ARUK	no	1	0	0	0	1
STT3B	201595	no						ARUK	no	1	0	0	0	1
STXBP1	6812	no				harmonizome			no	1	0	0	0	1
STXBP5L	9515	no					AGORA		no	1	0	0	0	1
SUZ12	23512	no						ARUK	no	1	0	0	0	1
SV2B	9899	no					AGORA		no	1	0	0	0	1
SYN1	6853						AGORA	ARUK	no	1	0	0	0	1
SYN2	6854	no					AGORA		no	1	0	0	0	1
SYNGAP1	8831	no					AGORA		no	1	0	0	0	1
SYP	6855						AGORA		no	1	0	0	0	1
SYT1	6857	no					AGORA	ARUK	no	1	0	0	0	1
TAB2	23118	no						ARUK	no	1	0	0	0	1
TAB3	257397							ARUK	no	1	0	0	0	1
TAF1	6872							ARUK	no	1	0	0	0	1
TAF11	6882	no						ARUK	no	1	0	0	0	1
TAF1C	9013	no						ARUK	no	1	0	0	0	1
TAF2	6873	no						ARUK	no	1	0	0	0	1
TAF3	83860	no						ARUK	no	1	0	0	0	1
TAF4	6874	no						ARUK	no	1	0	0	0	1
TAF4B	6875	no						ARUK	no	1	0	0	0	1
TAF7	6879	no						ARUK	no	1	0	0	0	1
TAF8	129685	no						ARUK	no	1	0	0	0	1
TAF9B	51616							ARUK	no	1	0	0	0	1
TAGLN3	29114	no					AGORA		no	1	0	0	0	1
TAOK1	57551	no						ARUK	no	1	0	0	0	1
TBK1	29110	no						ARUK	no	1	0	0	0	1
TBP	6908	no						ARUK	no	1	0	0	0	1
TCERG1	10915	no						ARUK	no	1	0	0	0	1
TCF12	6938	no						ARUK	no	1	0	0	0	1
TCF20	6942	no						ARUK	no	1	0	0	0	1
TCF4	6925	no						ARUK	no	1	0	0	0	1
TCF7	6932	no						ARUK	no	1	0	0	0	1
TCF7L1	83439	no						ARUK	no	1	0	0	0	1
TEAD1	7003	yes						ARUK	no	1	0	1	0.5	2.5
TEF	7008	no						ARUK	no	1	0	0	0	1
TEK	7010	no						ARUK	no	1	0	0	0	1
TF	7018	no						ARUK	no	1	0	0	0	1
TFAP2E	339488	no						ARUK	no	1	0	0	0	1
TFCP2	7024	no				harmonizome		ARUK	no	1	0	0	0	1
TFEB	7942	no						ARUK	no	1	0	0	0	1
TFRC	7037	no						ARUK	no	1	0	0	0	1
TGFB1	7040	no				harmonizome	AGORA	ARUK	no	1	0	0	0	1
TGFBR1	7046	no						ARUK	no	1	0	0	0	1
TGIF1	7050	no						ARUK	no	1	0	0	0	1
THRA	7067	no				harmonizome		ARUK	no	1	0	0	0	1
THRB	7068	no						ARUK	no	1	0	0	0	1
TIMM13	26517	no					AGORA		no	1	0	0	0	1
TIMP3	7078	no					AGORA		no	1	0	0	0	1
TJP1	7082	no						ARUK	no	1	0	0	0	1
TJP2	9414	no						ARUK	no	1	0	0	0	1
TMED10	10972	no				harmonizome			no	1	0	0	0	1
TMEM106B	54664	yes				harmonizome			no	1	0	1	0.5	2.5
TMEM184B	25829	no					AGORA		no	1	0	0	0	1
TMEM219	124446	yes		GWAS_emagma					no	0	0	1	0	1
TMEM229B	161145	no					AGORA		no	1	0	0	0	1
TMEM259	91304	yes		GWAS_emagma					no	0	0	1	0	1
TMF1	7110	no						ARUK	no	1	0	0	0	1
TMPO	7112	no					AGORA		no	1	0	0	0	1
TMX3	54495	no					AGORA		no	1	0	0	0	1
TNFRSF1A	7132	no			KEGG_AD_PATHWAY	harmonizome	AGORA	ARUK	no	1	0	0	0	1
TNIK	23043	no							yes	0	1	0	0	1
TOMM40	10452	yes				harmonizome			no	1	0	1	0.5	2.5
TP53	7157	no				harmonizome		ARUK	no	1	0	0	0	1
TPI1	7167	no				harmonizome			no	1	0	0	0	1
TPST1	8460	no					AGORA		no	1	0	0	0	1
TRERF1	55809	no						ARUK	no	1	0	0	0	1
TRIM13	10206	no						ARUK	no	1	0	0	0	1
TRIM14	9830	no						ARUK	no	1	0	0	0	1
TRIM27	5987	no						ARUK	no	1	0	0	0	1
TRIM37	4591	no						ARUK	no	1	0	0	0	1
TRIM4	89122	no		GWAS_emagma					no	0	0	1	0	1
TRIM5	85363	no						ARUK	no	1	0	0	0	1
TRIM52	84851	no						ARUK	no	1	0	0	0	1
TRIM62	55223	no						ARUK	no	1	0	0	0	1
TRPC1	7220	no						ARUK	no	1	0	0	0	1
TRPM7	54822	no				harmonizome			no	1	0	0	0	1
TSPAN12	23554	no				harmonizome			no	1	0	0	0	1
TTBK1	84630	no						ARUK	no	1	0	0	0	1
TTBK2	146057	no						ARUK	no	1	0	0	0	1
TTYH2	94015	no					AGORA		no	1	0	0	0	1
TUBA4A	7277	no			KEGG_AD_PATHWAY			ARUK	no	1	0	0	0	1
TUBB2A	7280	no			KEGG_AD_PATHWAY				no	1	0	0	0	1
TUFM	7284	no					AGORA		no	1	0	0	0	1
UBE2I	7329	no						ARUK	no	1	0	0	0	1
UBE2N	7334	yes	GWAS_pathway						no	0	0	1	0	1
UBP1	7342	no						ARUK	no	1	0	0	0	1
UBQLN1	29979	no				harmonizome			no	1	0	0	0	1
UBTF	7343	no						ARUK	no	1	0	0	0	1
UGCG	7357	no				harmonizome			no	1	0	0	0	1
UGT8	7368	no					AGORA		no	1	0	0	0	1
UHRF2	115426	no						ARUK	no	1	0	0	0	1
ULK1	8408	no			KEGG_AD_PATHWAY				no	1	0	0	0	1
UNC13A	23025	no					AGORA		no	1	0	0	0	1
UNC5C	8633	no				harmonizome	AGORA		no	1	0	0	0	1
UNC79	57578	no					AGORA		no	1	0	0	0	1
UQCRC1	7384	no					AGORA		no	1	0	0	0	1
USP11	8237							ARUK	no	1	0	0	0	1
USP22	23326	no						ARUK	no	1	0	0	0	1
VCAN	1462	no					AGORA		yes	1	1	0	0.5	2.5
VCP	7415	no					AGORA		no	1	0	0	0	1
VDAC3	7419	no							yes	0	1	0	0	1
VEGFA	7422	no				harmonizome		ARUK	no	1	0	0	0	1
VLDLR	7436	no						ARUK	no	1	0	0	0	1
VPS4A	27183	no						ARUK	no	1	0	0	0	1
VSNL1	7447	no				harmonizome	AGORA		no	1	0	0	0	1
VSX1	30813	no						ARUK	no	1	0	0	0	1
WDR1	9948	no					AGORA		no	1	0	0	0	1
WDR7	23335	no					AGORA		no	1	0	0	0	1
WIPI2	26100	yes			KEGG_AD_PATHWAY				no	1	0	1	0.5	2.5
WNK1	65125	no						ARUK	no	1	0	0	0	1
WNK3	65267							ARUK	no	1	0	0	0	1
WWTR1	25937	no						ARUK	no	1	0	0	0	1
XBP1	7494	no			KEGG_AD_PATHWAY			ARUK	no	1	0	0	0	1
XBP1	7494	no			KEGG_AD_PATHWAY			ARUK	no	1	0	0	0	1
XPA	7507	no						ARUK	no	1	0	0	0	1
YBX1	4904	no						ARUK	no	1	0	0	0	1
YIF1B	90522	no					AGORA		no	1	0	0	0	1
YWHAZ	7534	no				harmonizome		ARUK	no	1	0	0	0	1
YY1	7528	no						ARUK	no	1	0	0	0	1
ZBTB16	7704	no					AGORA		no	1	0	0	0	1
ZBTB18	10472	no						ARUK	no	1	0	0	0	1
ZBTB2	57621	no						ARUK	no	1	0	0	0	1
ZBTB20	26137	no						ARUK	no	1	0	0	0	1
ZBTB26	57684	no						ARUK	no	1	0	0	0	1
ZBTB43	23099	no						ARUK	no	1	0	0	0	1
ZBTB7A	51341	no						ARUK	no	1	0	0	0	1
ZCWPW1	55063	no						ARUK	no	1	0	0	0	1
ZFHX3	463	no						ARUK	no	1	0	0	0	1
ZFP1	162239	no						ARUK	no	1	0	0	0	1
ZIC1	7545	no						ARUK	no	1	0	0	0	1
ZNF12	7559	no						ARUK	no	1	0	0	0	1
ZNF133	7692	no						ARUK	no	1	0	0	0	1
ZNF141	7700	no						ARUK	no	1	0	0	0	1
ZNF274	10782	no						ARUK	no	1	0	0	0	1
ZNF276	92822	no						ARUK	no	1	0	0	0	1
ZNF281	23528	no						ARUK	no	1	0	0	0	1
ZNF282	8427	no						ARUK	no	1	0	0	0	1
ZNF343	79175	no						ARUK	no	1	0	0	0	1
ZNF345	25850	no						ARUK	no	1	0	0	0	1
ZNF385D	79750	no						ARUK	no	1	0	0	0	1
ZNF444	55311	no						ARUK	no	1	0	0	0	1
ZNF536	9745	no					AGORA		no	1	0	0	0	1
ZNF565	147929	no							yes	0	1	0	0	1
ZNF609	23060	no						ARUK	no	1	0	0	0	1
ZNF618	114991	no						ARUK	no	1	0	0	0	1
ZNF644	84146	no						ARUK	no	1	0	0	0	1
ZNF684	127396	no						ARUK	no	1	0	0	0	1
ZNF704	619279	no						ARUK	no	1	0	0	0	1
ZNF75A	7627	no						ARUK	no	1	0	0	0	1
ZNF76	7629	no						ARUK	no	1	0	0	0	1
ZNF771	51333	no						ARUK	no	1	0	0	0	1
ZNF821	55565	no						ARUK	no	1	0	0	0	1
ZSCAN23	222696	no						ARUK	no	1	0	0	0	1
ZSCAN5A	79149	no						ARUK	no	1	0	0	0	1
