# Supplementary material for: Single-cell-led drug repurposing for Alzheimer’s disease
Source: Sci Rep. 2023 Jan 5;13:222. doi: 10.1038/s41598-023-27420-x (PMC9816180; doi:10.1038/s41598-023-27420-x)
Supplement: Supplementary file 2 — Supplementary Information 2. [file 41598_2023_27420_MOESM2_ESM.xlsx]

## Sheet: Sheet 1
cell
