# Supplementary material for: Single-cell-led drug repurposing for Alzheimer’s disease
Source: Sci Rep. 2023 Jan 5;13:222. doi: 10.1038/s41598-023-27420-x (PMC9816180; doi:10.1038/s41598-023-27420-x)
Supplement: Supplementary file 6 — Supplementary Information 6. [file 41598_2023_27420_MOESM6_ESM.xlsx]

## Sheet: Sheet 1
ID	Description	GeneRatio	BgRatio	pvalue	p.adjust	qvalue	geneID	Count
R-HSA-5673001	RAF/MAP kinase cascade	12/36	39/442	1.13458e-05	0.00117534	0.00094948	ERBB2/RAF1/SRC/PDGFRB/JAK1/JAK2/MAP2K1/FGF2/MAP2K2/FGFR1/FLT3/FGFR2	12
R-HSA-162582	Signal Transduction	30/36	219/442	1.36989e-05	0.00117534	0.00094948	JUN/ERBB2/IKBKB/BCR/RAF1/ABL1/SRC/NR3C1/PDGFRB/JAK1/JAK2/MAP2K1/FGF2/MAP2K2/GABRA1/RARA/RXRG/HTR2A/HDAC1/DRD3/PDE4A/MTOR/OPRK1/OPRD1/FGFR1/ADRB2/ADORA1/KDR/FLT3/FGFR2	30
R-HSA-5684996	MAPK1/MAPK3 signaling	12/36	41/442	2.05001e-05	0.00117534	0.00094948	ERBB2/RAF1/SRC/PDGFRB/JAK1/JAK2/MAP2K1/FGF2/MAP2K2/FGFR1/FLT3/FGFR2	12
R-HSA-5683057	MAPK family signaling cascades	13/36	50/442	3.50606e-05	0.0015076	0.00121789	JUN/ERBB2/RAF1/SRC/PDGFRB/JAK1/JAK2/MAP2K1/FGF2/MAP2K2/FGFR1/FLT3/FGFR2	13
R-HSA-9607240	FLT3 Signaling	12/36	45/442	5.96654e-05	0.00205249	0.00165807	ERBB2/RAF1/SRC/PDGFRB/JAK1/JAK2/MAP2K1/FGF2/MAP2K2/FGFR1/FLT3/FGFR2	12
R-HSA-5663202	Diseases of signal transduction	13/36	56/442	0.000134108	0.00384443	0.00310566	ERBB2/BCR/RAF1/SRC/PDGFRB/JAK2/MAP2K1/FGF2/MAP2K2/HDAC1/MTOR/FGFR1/FGFR2	13
R-HSA-1643685	Disease	15/36	82/442	0.000646194	0.0158779	0.0128267	JUN/ERBB2/IKBKB/BCR/RAF1/SRC/PDGFRB/JAK2/MAP2K1/FGF2/MAP2K2/HDAC1/MTOR/FGFR1/FGFR2	15
R-HSA-5673000	RAF activation	5/36	12/442	0.00141805	0.030488	0.0246293	RAF1/SRC/JAK2/MAP2K1/MAP2K2	5
R-HSA-6802952	Signaling by BRAF and RAF fusions	5/36	14/442	0.00317315	0.0411138	0.0332131	RAF1/SRC/JAK2/MAP2K1/MAP2K2	5
R-HSA-9006934	Signaling by Receptor Tyrosine Kinases	13/36	77/442	0.00397073	0.0411138	0.0332131	ERBB2/SRC/PDGFRB/JAK2/MAP2K1/FGF2/MAP2K2/GABRA1/MTOR/FGFR1/KDR/FLT3/FGFR2	13
R-HSA-1257604	PIP3 activates AKT signaling	9/36	43/442	0.00434498	0.0411138	0.0332131	JUN/ERBB2/SRC/PDGFRB/FGF2/HDAC1/MTOR/FGFR1/FGFR2	9
R-HSA-2219528	PI3K/AKT Signaling in Cancer	7/36	28/442	0.00443215	0.0411138	0.0332131	ERBB2/SRC/PDGFRB/FGF2/MTOR/FGFR1/FGFR2	7
R-HSA-6802946	Signaling by moderate kinase activity BRAF mutants	5/36	15/442	0.00447834	0.0411138	0.0332131	RAF1/SRC/JAK2/MAP2K1/MAP2K2	5
R-HSA-6802949	Signaling by RAS mutants	5/36	15/442	0.00447834	0.0411138	0.0332131	RAF1/SRC/JAK2/MAP2K1/MAP2K2	5
R-HSA-6802955	Paradoxical activation of RAF signaling by kinase inactive BRAF	5/36	15/442	0.00447834	0.0411138	0.0332131	RAF1/SRC/JAK2/MAP2K1/MAP2K2	5
R-HSA-6802957	Oncogenic MAPK signaling	5/36	15/442	0.00447834	0.0411138	0.0332131	RAF1/SRC/JAK2/MAP2K1/MAP2K2	5
R-HSA-9649948	Signaling downstream of RAS mutants	5/36	15/442	0.00447834	0.0411138	0.0332131	RAF1/SRC/JAK2/MAP2K1/MAP2K2	5
R-HSA-2219530	Constitutive Signaling by Aberrant PI3K in Cancer	6/36	22/442	0.00546606	0.0411138	0.0332131	ERBB2/SRC/PDGFRB/FGF2/FGFR1/FGFR2	6
R-HSA-109704	PI3K Cascade	4/36	10/442	0.00549778	0.0411138	0.0332131	FGF2/FGFR1/FLT3/FGFR2	4
R-HSA-112399	IRS-mediated signalling	4/36	10/442	0.00549778	0.0411138	0.0332131	FGF2/FGFR1/FLT3/FGFR2	4
R-HSA-2404192	Signaling by Type 1 Insulin-like Growth Factor 1 Receptor (IGF1R)	4/36	10/442	0.00549778	0.0411138	0.0332131	FGF2/FGFR1/FLT3/FGFR2	4
R-HSA-2428924	IGF1R signaling cascade	4/36	10/442	0.00549778	0.0411138	0.0332131	FGF2/FGFR1/FLT3/FGFR2	4
R-HSA-2428928	IRS-related events triggered by IGF1R	4/36	10/442	0.00549778	0.0411138	0.0332131	FGF2/FGFR1/FLT3/FGFR2	4
R-HSA-1280215	Cytokine Signaling in Immune system	15/36	105/442	0.0100252	0.0718474	0.0580408	JUN/ERBB2/IKBKB/RAF1/SRC/PDGFRB/JAK1/JAK2/MAP2K1/FGF2/MAP2K2/OPRD1/FGFR1/FLT3/FGFR2	15
R-HSA-190236	Signaling by FGFR	4/36	12/442	0.0114964	0.0790955	0.063896	SRC/FGF2/FGFR1/FGFR2	4
R-HSA-212436	Generic Transcription Pathway	13/36	89/442	0.0150783	0.0914986	0.0739156	JUN/ERBB2/ABL1/SRC/NR3C1/NR3C2/RARA/RXRG/HDAC1/PPARA/MTOR/OPRK1/RRM2B	13
R-HSA-73857	RNA Polymerase II Transcription	13/36	89/442	0.0150783	0.0914986	0.0739156	JUN/ERBB2/ABL1/SRC/NR3C1/NR3C2/RARA/RXRG/HDAC1/PPARA/MTOR/OPRK1/RRM2B	13
R-HSA-74751	Insulin receptor signalling cascade	4/36	13/442	0.0156424	0.0914986	0.0739156	FGF2/FGFR1/FLT3/FGFR2	4
R-HSA-199418	Negative regulation of the PI3K/AKT network	6/36	27/442	0.0159591	0.0914986	0.0739156	ERBB2/SRC/PDGFRB/FGF2/FGFR1/FGFR2	6
R-HSA-6811558	PI5P, PP2A and IER3 Regulate PI3K/AKT Signaling	6/36	27/442	0.0159591	0.0914986	0.0739156	ERBB2/SRC/PDGFRB/FGF2/FGFR1/FGFR2	6
R-HSA-453279	Mitotic G1-G1/S phases	5/36	20/442	0.0170523	0.0946126	0.0764312	ABL1/SRC/JAK2/HDAC1/DHFR	5
R-HSA-4090294	SUMOylation of intracellular receptors	4/36	14/442	0.0206301	0.107527	0.0868635	NR3C1/NR3C2/RARA/PPARA	4
R-HSA-74752	Signaling by Insulin receptor	4/36	14/442	0.0206301	0.107527	0.0868635	FGF2/FGFR1/FLT3/FGFR2	4
R-HSA-74160	Gene expression (Transcription)	13/36	93/442	0.0219639	0.111112	0.0897598	JUN/ERBB2/ABL1/SRC/NR3C1/NR3C2/RARA/RXRG/HDAC1/PPARA/MTOR/OPRK1/RRM2B	13
R-HSA-9006925	Intracellular signaling by second messengers	9/36	56/442	0.0264201	0.129836	0.104886	JUN/ERBB2/SRC/PDGFRB/FGF2/HDAC1/MTOR/FGFR1/FGFR2	9
R-HSA-5654736	Signaling by FGFR1	3/36	10/442	0.0400473	0.186166	0.150391	SRC/FGF2/FGFR1	3
R-HSA-5654738	Signaling by FGFR2	3/36	10/442	0.0400473	0.186166	0.150391	SRC/FGF2/FGFR2	3
R-HSA-373076	Class A/1 (Rhodopsin-like receptors)	6/36	33/442	0.041321	0.187032	0.151091	HTR2A/DRD3/OPRK1/OPRD1/ADRB2/ADORA1	6
R-HSA-383280	Nuclear Receptor transcription pathway	5/36	25/442	0.0431251	0.190193	0.153644	NR3C1/NR3C2/RARA/RXRG/PPARA	5
R-HSA-168256	Immune System	17/36	146/442	0.0465665	0.200236	0.161757	JUN/ERBB2/IKBKB/RAF1/ABL1/SRC/PDGFRB/JAK1/JAK2/MAP2K1/FGF2/MAP2K2/MTOR/OPRD1/FGFR1/FLT3/FGFR2	17
R-HSA-445144	Signal transduction by L1	3/36	11/442	0.0520136	0.213008	0.172075	MAP2K1/MAP2K2/FGFR1	3
R-HSA-983231	Factors involved in megakaryocyte development and platelet production	3/36	11/442	0.0520136	0.213008	0.172075	ABL1/JAK2/HDAC1	3
R-HSA-500792	GPCR ligand binding	6/36	35/442	0.0535636	0.214254	0.173082	HTR2A/DRD3/OPRK1/OPRD1/ADRB2/ADORA1	6
R-HSA-2990846	SUMOylation	5/36	27/442	0.0580441	0.221857	0.179224	NR3C1/NR3C2/RARA/HDAC1/PPARA	5
R-HSA-3108232	SUMO E3 ligases SUMOylate target proteins	5/36	27/442	0.0580441	0.221857	0.179224	NR3C1/NR3C2/RARA/HDAC1/PPARA	5
R-HSA-418555	G alpha (s) signalling events	3/36	13/442	0.0804824	0.288395	0.232976	SRC/PDE4A/ADRB2	3
R-HSA-6807070	PTEN Regulation	3/36	13/442	0.0804824	0.288395	0.232976	JUN/HDAC1/MTOR	3
R-HSA-8878171	Transcriptional regulation by RUNX1	3/36	13/442	0.0804824	0.288395	0.232976	ABL1/SRC/HDAC1	3
R-HSA-418594	G alpha (i) signalling events	6/36	39/442	0.0842468	0.295723	0.238895	SRC/DRD3/PDE4A/OPRK1/OPRD1/ADORA1	6
R-HSA-375280	Amine ligand-binding receptors	3/36	15/442	0.114381	0.393472	0.31786	HTR2A/DRD3/ADRB2	3
R-HSA-9006931	Signaling by Nuclear Receptors	5/36	33/442	0.118745	0.400474	0.323516	JUN/SRC/RARA/RXRG/HDAC1	5
R-HSA-3700989	Transcriptional Regulation by TP53	4/36	25/442	0.135979	0.449778	0.363346	JUN/HDAC1/MTOR/RRM2B	4
R-HSA-388396	GPCR downstream signalling	8/36	66/442	0.149874	0.469383	0.379184	SRC/HTR2A/DRD3/PDE4A/OPRK1/OPRD1/ADRB2/ADORA1	8
R-HSA-373760	L1CAM interactions	4/36	26/442	0.151566	0.469383	0.379184	SRC/MAP2K1/MAP2K2/FGFR1	4
R-HSA-6785807	Interleukin-4 and Interleukin-13 signaling	4/36	26/442	0.151566	0.469383	0.379184	JAK1/JAK2/FGF2/OPRD1	4
R-HSA-8878166	Transcriptional regulation by RUNX2	3/36	17/442	0.152822	0.469383	0.379184	ABL1/SRC/NR3C1	3
R-HSA-5663205	Infectious disease	3/36	18/442	0.173446	0.52338	0.422804	SRC/MAP2K1/MAP2K2	3
R-HSA-372790	Signaling by GPCR	8/36	69/442	0.18107	0.531947	0.429725	SRC/HTR2A/DRD3/PDE4A/OPRK1/OPRD1/ADRB2/ADORA1	8
R-HSA-1266738	Developmental Biology	10/36	91/442	0.182493	0.531947	0.429725	JUN/ERBB2/ABL1/SRC/MAP2K1/FGF2/MAP2K2/RARA/PPARA/FGFR1	10
R-HSA-1236394	Signaling by ERBB4	2/36	10/442	0.19209	0.531947	0.429725	SRC/GABRA1	2
R-HSA-5654741	Signaling by FGFR3	2/36	10/442	0.19209	0.531947	0.429725	SRC/FGF2	2
R-HSA-187037	Signaling by NTRK1 (TRKA)	3/36	19/442	0.194841	0.531947	0.429725	SRC/MAP2K1/MAP2K2	3
R-HSA-8939211	ESR-mediated signaling	3/36	19/442	0.194841	0.531947	0.429725	JUN/SRC/HDAC1	3
R-HSA-69278	Cell Cycle, Mitotic	5/36	39/442	0.20094	0.540025	0.436251	ABL1/SRC/JAK2/HDAC1/DHFR	5
R-HSA-448424	Interleukin-17 signaling	3/36	20/442	0.216888	0.540755	0.43684	JUN/IKBKB/MAP2K1	3
R-HSA-450294	MAP kinase activation	3/36	20/442	0.216888	0.540755	0.43684	JUN/IKBKB/MAP2K1	3
R-HSA-3247509	Chromatin modifying enzymes	2/36	11/442	0.223219	0.540755	0.43684	JAK2/HDAC1	2
R-HSA-375165	NCAM signaling for neurite out-growth	2/36	11/442	0.223219	0.540755	0.43684	SRC/FGFR1	2
R-HSA-375276	Peptide ligand-binding receptors	2/36	11/442	0.223219	0.540755	0.43684	OPRK1/OPRD1	2
R-HSA-451927	Interleukin-2 family signaling	2/36	11/442	0.223219	0.540755	0.43684	JAK1/JAK2	2
R-HSA-4839726	Chromatin organization	2/36	11/442	0.223219	0.540755	0.43684	JAK2/HDAC1	2
R-HSA-5621481	C-type lectin receptors (CLRs)	3/36	21/442	0.239469	0.572065	0.462133	IKBKB/RAF1/SRC	3
R-HSA-1640170	Cell Cycle	5/36	42/442	0.248241	0.576559	0.465763	ABL1/SRC/JAK2/HDAC1/DHFR	5
R-HSA-157118	Signaling by NOTCH	2/36	12/442	0.254758	0.576559	0.465763	JUN/HDAC1	2
R-HSA-193704	p75 NTR receptor-mediated signalling	2/36	12/442	0.254758	0.576559	0.465763	IKBKB/HDAC1	2
R-HSA-9612973	Autophagy	2/36	12/442	0.254758	0.576559	0.465763	SRC/MTOR	2
R-HSA-597592	Post-translational protein modification	6/36	54/442	0.267041	0.596508	0.481879	NR3C1/NR3C2/RARA/HDAC1/PPARA/ADRB2	6
R-HSA-166520	Signaling by NTRKs	3/36	23/442	0.285784	0.608254	0.491368	SRC/MAP2K1/MAP2K2	3
R-HSA-1227986	Signaling by ERBB2	2/36	13/442	0.286445	0.608254	0.491368	ERBB2/SRC	2
R-HSA-389356	CD28 co-stimulation	2/36	13/442	0.286445	0.608254	0.491368	SRC/MTOR	2
R-HSA-5607764	CLEC7A (Dectin-1) signaling	2/36	13/442	0.286445	0.608254	0.491368	IKBKB/SRC	2
R-HSA-168142	Toll Like Receptor 10 (TLR10) Cascade	3/36	24/442	0.309307	0.609215	0.492144	JUN/IKBKB/MAP2K1	3
R-HSA-168176	Toll Like Receptor 5 (TLR5) Cascade	3/36	24/442	0.309307	0.609215	0.492144	JUN/IKBKB/MAP2K1	3
R-HSA-975871	MyD88 cascade initiated on plasma membrane	3/36	24/442	0.309307	0.609215	0.492144	JUN/IKBKB/MAP2K1	3
R-HSA-109582	Hemostasis	6/36	57/442	0.312905	0.609215	0.492144	RAF1/ABL1/SRC/JAK2/PDE5A/HDAC1	6
R-HSA-388841	Costimulation by the CD28 family	2/36	14/442	0.318052	0.609215	0.492144	SRC/MTOR	2
R-HSA-69206	G1/S Transition	2/36	14/442	0.318052	0.609215	0.492144	HDAC1/DHFR	2
R-HSA-73887	Death Receptor Signalling	2/36	14/442	0.318052	0.609215	0.492144	IKBKB/HDAC1	2
R-HSA-168138	Toll Like Receptor 9 (TLR9) Cascade	3/36	25/442	0.332943	0.609215	0.492144	JUN/IKBKB/MAP2K1	3
R-HSA-168164	Toll Like Receptor 3 (TLR3) Cascade	3/36	25/442	0.332943	0.609215	0.492144	JUN/IKBKB/MAP2K1	3
R-HSA-168181	Toll Like Receptor 7/8 (TLR7/8) Cascade	3/36	25/442	0.332943	0.609215	0.492144	JUN/IKBKB/MAP2K1	3
R-HSA-4420097	VEGFA-VEGFR2 Pathway	3/36	25/442	0.332943	0.609215	0.492144	SRC/MTOR/KDR	3
R-HSA-975138	TRAF6 mediated induction of NFkB and MAP kinases upon TLR7/8 or 9 activation	3/36	25/442	0.332943	0.609215	0.492144	JUN/IKBKB/MAP2K1	3
R-HSA-975155	MyD88 dependent cascade initiated on endosome	3/36	25/442	0.332943	0.609215	0.492144	JUN/IKBKB/MAP2K1	3
R-HSA-512988	Interleukin-3, Interleukin-5 and GM-CSF signaling	2/36	15/442	0.349385	0.619549	0.500493	JAK1/JAK2	2
R-HSA-9020702	Interleukin-1 signaling	2/36	15/442	0.349385	0.619549	0.500493	IKBKB/MAP2K1	2
R-HSA-166166	MyD88-independent TLR4 cascade	3/36	26/442	0.356601	0.619549	0.500493	JUN/IKBKB/MAP2K1	3
R-HSA-194138	Signaling by VEGF	3/36	26/442	0.356601	0.619549	0.500493	SRC/MTOR/KDR	3
R-HSA-937061	TRIF(TICAM1)-mediated TLR4 signaling	3/36	26/442	0.356601	0.619549	0.500493	JUN/IKBKB/MAP2K1	3
R-HSA-376176	Signaling by ROBO receptors	2/36	16/442	0.380284	0.650485	0.525484	ABL1/SRC	2
R-HSA-449147	Signaling by Interleukins	7/36	73/442	0.381971	0.650485	0.525484	JUN/IKBKB/JAK1/JAK2/MAP2K1/FGF2/OPRD1	7
R-HSA-166058	MyD88:MAL(TIRAP) cascade initiated on plasma membrane	3/36	28/442	0.403655	0.66005	0.53321	JUN/IKBKB/MAP2K1	3
R-HSA-168179	Toll Like Receptor TLR1:TLR2 Cascade	3/36	28/442	0.403655	0.66005	0.53321	JUN/IKBKB/MAP2K1	3
R-HSA-168188	Toll Like Receptor TLR6:TLR2 Cascade	3/36	28/442	0.403655	0.66005	0.53321	JUN/IKBKB/MAP2K1	3
R-HSA-181438	Toll Like Receptor 2 (TLR2) Cascade	3/36	28/442	0.403655	0.66005	0.53321	JUN/IKBKB/MAP2K1	3
R-HSA-1433557	Signaling by SCF-KIT	2/36	17/442	0.410612	0.66005	0.53321	SRC/JAK2	2
R-HSA-1474244	Extracellular matrix organization	2/36	17/442	0.410612	0.66005	0.53321	FGF2/KDR	2
R-HSA-1280218	Adaptive Immune System	4/36	40/442	0.414556	0.660219	0.533347	IKBKB/RAF1/SRC/MTOR	4
R-HSA-446652	Interleukin-1 family signaling	2/36	18/442	0.440258	0.682202	0.551106	IKBKB/MAP2K1	2
R-HSA-5633007	Regulation of TP53 Activity	2/36	18/442	0.440258	0.682202	0.551106	HDAC1/MTOR	2
R-HSA-8986944	Transcriptional Regulation by MECP2	2/36	18/442	0.440258	0.682202	0.551106	HDAC1/OPRK1	2
R-HSA-166016	Toll Like Receptor 4 (TLR4) Cascade	3/36	31/442	0.472523	0.71405	0.576833	JUN/IKBKB/MAP2K1	3
R-HSA-2262752	Cellular responses to stress	4/36	43/442	0.473266	0.71405	0.576833	JUN/NR3C1/NR3C2/MTOR	4
R-HSA-8953897	Cellular responses to external stimuli	4/36	43/442	0.473266	0.71405	0.576833	JUN/NR3C1/NR3C2/MTOR	4
R-HSA-199991	Membrane Trafficking	2/36	20/442	0.497158	0.743575	0.600685	SRC/ADRB2	2
R-HSA-194315	Signaling by Rho GTPases	3/36	33/442	0.516621	0.763941	0.617137	BCR/ABL1/SRC	3
R-HSA-392499	Metabolism of proteins	6/36	70/442	0.519658	0.763941	0.617137	NR3C1/NR3C2/RARA/HDAC1/PPARA/ADRB2	6
R-HSA-2029480	Fcgamma receptor (FCGR) dependent phagocytosis	2/36	21/442	0.524283	0.764209	0.617354	ABL1/SRC	2
R-HSA-168898	Toll-like Receptor Cascades	3/36	34/442	0.53799	0.774405	0.62559	JUN/IKBKB/MAP2K1	3
R-HSA-5653656	Vesicle-mediated transport	2/36	22/442	0.550464	0.774405	0.62559	SRC/ADRB2	2
R-HSA-168643	Nucleotide-binding domain, leucine rich repeat containing receptor (NLR) signaling pathways	1/36	10/442	0.576301	0.774405	0.62559	IKBKB	1
R-HSA-2029482	Regulation of actin dynamics for phagocytic cup formation	1/36	10/442	0.576301	0.774405	0.62559	ABL1	1
R-HSA-2151201	Transcriptional activation of mitochondrial biogenesis	1/36	10/442	0.576301	0.774405	0.62559	PPARA	1
R-HSA-3928663	EPHA-mediated growth cone collapse	1/36	10/442	0.576301	0.774405	0.62559	SRC	1
R-HSA-418346	Platelet homeostasis	1/36	10/442	0.576301	0.774405	0.62559	PDE5A	1
R-HSA-5693538	Homology Directed Repair	1/36	10/442	0.576301	0.774405	0.62559	ABL1	1
R-HSA-8853659	RET signaling	1/36	10/442	0.576301	0.774405	0.62559	SRC	1
R-HSA-9022692	Regulation of MECP2 expression and activity	1/36	10/442	0.576301	0.774405	0.62559	HDAC1	1
R-HSA-422475	Axon guidance	6/36	75/442	0.594981	0.793308	0.64086	ERBB2/ABL1/SRC/MAP2K1/MAP2K2/FGFR1	6
R-HSA-3371556	Cellular response to heat stress	1/36	11/442	0.611609	0.803029	0.648714	MTOR	1
R-HSA-5689880	Ub-specific processing proteases	1/36	11/442	0.611609	0.803029	0.648714	ADRB2	1
R-HSA-1592230	Mitochondrial biogenesis	1/36	12/442	0.64405	0.808589	0.653205	PPARA	1
R-HSA-202424	Downstream TCR signaling	1/36	12/442	0.64405	0.808589	0.653205	IKBKB	1
R-HSA-2871796	FCERI mediated MAPK activation	1/36	12/442	0.64405	0.808589	0.653205	JUN	1
R-HSA-450282	MAPK targets/ Nuclear events mediated by MAP kinases	1/36	12/442	0.64405	0.808589	0.653205	JUN	1
R-HSA-5687128	MAPK6/MAPK4 signaling	1/36	12/442	0.64405	0.808589	0.653205	JUN	1
R-HSA-9620244	Long-term potentiation	1/36	12/442	0.64405	0.808589	0.653205	SRC	1
R-HSA-195721	Signaling by WNT	1/36	13/442	0.673851	0.816214	0.659365	HDAC1	1
R-HSA-373755	Semaphorin interactions	1/36	13/442	0.673851	0.816214	0.659365	ERBB2	1
R-HSA-3928665	EPH-ephrin mediated repulsion of cells	1/36	13/442	0.673851	0.816214	0.659365	SRC	1
R-HSA-5693532	DNA Double-Strand Break Repair	1/36	13/442	0.673851	0.816214	0.659365	ABL1	1
R-HSA-983705	Signaling by the B Cell Receptor (BCR)	1/36	13/442	0.673851	0.816214	0.659365	IKBKB	1
R-HSA-3928662	EPHB-mediated forward signaling	1/36	14/442	0.70122	0.831617	0.671808	SRC	1
R-HSA-8957322	Metabolism of steroids	1/36	14/442	0.70122	0.831617	0.671808	PPARA	1
R-HSA-2454202	Fc epsilon receptor (FCERI) signaling	2/36	29/442	0.705983	0.831617	0.671808	JUN/IKBKB	2
R-HSA-202733	Cell surface interactions at the vascular wall	1/36	15/442	0.726351	0.831617	0.671808	SRC	1
R-HSA-2559580	Oxidative Stress Induced Senescence	1/36	15/442	0.726351	0.831617	0.671808	JUN	1
R-HSA-73894	DNA Repair	1/36	15/442	0.726351	0.831617	0.671808	ABL1	1
R-HSA-9009391	Extra-nuclear estrogen signaling	1/36	15/442	0.726351	0.831617	0.671808	SRC	1
R-HSA-983712	Ion channel transport	1/36	15/442	0.726351	0.831617	0.671808	RAF1	1
R-HSA-195258	RHO GTPase Effectors	2/36	31/442	0.741639	0.831617	0.671808	ABL1/SRC	2
R-HSA-438064	Post NMDA receptor activation events	2/36	31/442	0.741639	0.831617	0.671808	SRC/MAPT	2
R-HSA-1989781	PPARA activates gene expression	1/36	16/442	0.749422	0.831617	0.671808	PPARA	1
R-HSA-400206	Regulation of lipid metabolism by Peroxisome proliferator-activated receptor alpha (PPARalpha)	1/36	16/442	0.749422	0.831617	0.671808	PPARA	1
R-HSA-5688426	Deubiquitination	1/36	16/442	0.749422	0.831617	0.671808	ADRB2	1
R-HSA-168249	Innate Immune System	6/36	89/442	0.770858	0.842228	0.68038	JUN/IKBKB/RAF1/ABL1/SRC/MAP2K1	6
R-HSA-442755	Activation of NMDA receptors and postsynaptic events	2/36	33/442	0.773675	0.842228	0.68038	SRC/MAPT	2
R-HSA-76002	Platelet activation, signaling and aggregation	2/36	33/442	0.773675	0.842228	0.68038	RAF1/SRC	2
R-HSA-202403	TCR signaling	1/36	18/442	0.790029	0.854623	0.690393	IKBKB	1
R-HSA-112314	Neurotransmitter receptors and postsynaptic signal transmission	3/36	52/442	0.824031	0.875087	0.706924	SRC/GABRA1/MAPT	3
R-HSA-111885	Opioid Signalling	1/36	20/442	0.82421	0.875087	0.706924	PDE4A	1
R-HSA-2559583	Cellular Senescence	1/36	20/442	0.82421	0.875087	0.706924	JUN	1
R-HSA-109581	Apoptosis	1/36	21/442	0.839206	0.880143	0.711009	MAPT	1
R-HSA-5357801	Programmed Cell Death	1/36	21/442	0.839206	0.880143	0.711009	MAPT	1
R-HSA-2682334	EPH-Ephrin signaling	1/36	22/442	0.852956	0.883785	0.713951	SRC	1
R-HSA-416476	G alpha (q) signalling events	1/36	22/442	0.852956	0.883785	0.713951	HTR2A	1
R-HSA-1852241	Organelle biogenesis and maintenance	1/36	26/442	0.89739	0.924258	0.746646	PPARA	1
R-HSA-112315	Transmission across Chemical Synapses	3/36	63/442	0.913157	0.934899	0.755243	SRC/GABRA1/MAPT	3
R-HSA-382551	Transport of small molecules	1/36	35/442	0.95494	0.971892	0.785127	RAF1	1
R-HSA-112316	Neuronal System	3/36	77/442	0.968123	0.979513	0.791284	SRC/GABRA1/MAPT	3
R-HSA-1430728	Metabolism	3/36	88/442	0.986514	0.986736	0.797119	PPARA/DHFR/RRM2B	3
R-HSA-556833	Metabolism of lipids	1/36	48/442	0.986736	0.986736	0.797119	PPARA	1
